# Supplementary material for: Systematic Exploration of Optimized Base Editing gRNA Design and Pleiotropic Effects with BExplorer
Source: Genomics Proteomics Bioinformatics. 2022 Jul 2;21(6):1237–45. doi: 10.1016/j.gpb.2022.06.005 (PMC11082405; doi:10.1016/j.gpb.2022.06.005)
Supplement: Supplementary Table S1 — 524 candidate BE3 correctable human pathogenic SNP sites [file mmc1.xlsx]

## Sheet: Sheet1
Table S1 524 candidate BE3 correctable human pathogenic SNP sites
Note: SNP, single nucleotide polymorphisin; ID, identity document; RRA, robust rank aggregation.
Chr (GRCH38)	Pos	rsID	Beofre	After	Mim_number	Phenotype	Best_gRNA	All_fesible_gRNA_number	gRNA	RRA_score	Base_num_in_window	GC	Duplicate	SNP_num	Offtarget
1	1050575	rs199476396	G	C	103320	MYASTHENIC SYNDROME, CONGENITAL, 8	GCAAGGGGGCAGCGGTCATCAGG	1	GCAAGGGGGCAGCGGTCATCAGG	1	4	0.695652	2	3	0.136364
1	1806509	rs869312823	T	C	139380	MENTAL RETARDATION, AUTOSOMAL DOMINANT 42	GATAAGTTTACCATCCTGCGAGG	1	GATAAGTTTACCATCCTGCGAGG	1	2	0.478261	2	3	0
1	9719924	rs587777390	T	C	602839	IMMUNODEFICIENCY 14	GCAGGACTGCCCCATTGCCTGGG	1	GCAGGACTGCCCCATTGCCTGGG	1	1	0.695652	1	4	0.250785
1	11022278	rs121908395	G	C	605078	AMYOTROPHIC LATERAL SCLEROSIS 10 WITHOUT FRONTOTEMPORAL DEMENTIA AND WITH TDP43 INCLUSIONS	TTTGGTAATAGCAGAGGGGGTGG	2	TTTGGTAATAGCAGAGGGGGTGG,GGATTTGGTAATAGCAGAGGGGG	0.5,1.0	2,2	0.521739,0.521739	2,2	8,8	0.0,0.207315
1	11129789	rs869312666	A	C	601231	SMITH-KINGSMORE SYNDROME	CGGAAGAAGCCCTGGACGGCAGG	1	CGGAAGAAGCCCTGGACGGCAGG	1	4	0.695652	2	3	0.692308
1	11274042	rs118203951	T	C	611632	CORNEAL DYSTROPHY, SCHNYDER	TCTGGCTCCTTTCTCTACACAGG	2	TCTGGCTCCTTTCTCTACACAGG,GGCTCCTTTCTCTACACAGGAGG	0.25,1.00	1,3	0.521739,0.565217	2,2	5,6	0.0,0.22655
1	11795158	rs267606887	T	C	607093	HOMOCYSTINURIA DUE TO MTHFR DEFICIENCY	CGCGGTTGAGGGTGTAGAAGTGG	1	CGCGGTTGAGGGTGTAGAAGTGG	1	2	0.608696	2	13	0
1	11970750	rs121913553	G	C	153454	EHLERS-DANLOS SYNDROME, TYPE VI	GGAGTGGCACAAATTCCTGCTGG	1	GGAGTGGCACAAATTCCTGCTGG	1	3	0.565217	2	3	0
1	12002014	rs119103261	G	C	608507	CHARCOT-MARIE-TOOTH DISEASE, AXONAL, TYPE 2A2A	GACCAAGTTTGAGCAGCACACGG	1	GACCAAGTTTGAGCAGCACACGG	1	1	0.565217	2	5	0.261905
1	16024773	rs121909137	G	C	602024	BARTTER SYNDROME, TYPE 4B	CAGTGGCTGTACAGGGAGATTGG	3	CAGTGGCTGTACAGGGAGATTGG,GTGGCTGTACAGGGAGATTGGGG,AGTGGCTGTACAGGGAGATTGGG	0.4444444,1.0000000,1.0000000	2,2,3	0.565217,0.608696,0.565217	3,3,3	9,8,9	0.0,0.209438,0.341519
1	16051544	rs121909135	T	C	602023	BARTTER SYNDROME, TYPE 3	CTTTGTCTATGGTGAGTCTGGGG	1	CTTTGTCTATGGTGAGTCTGGGG	1	3	0.521739	2	5	0.315984
1	21564188	rs121918004	A	C	171760	HYPOPHOSPHATASIA, INFANTILE	ACCAGCTCATGCATAACATCAGG	1	ACCAGCTCATGCATAACATCAGG	1	1	0.478261	2	3	0
1	21573781	rs121918010	T	C	171760	HYPOPHOSPHATASIA, INFANTILE	CAAAGGCTTCTTCTTGCTGGTGG	2	CAAAGGCTTCTTCTTGCTGGTGG,GGCTTCTTCTTGCTGGTGGAAGG	0.375,1.000	1,4	0.521739,0.565217	2,2	6,6	0.545455,0.659307
1	21576638	rs121918006	T	C	171760	HYPOPHOSPHATASIA, INFANTILE	TGGACTATGGTGAGACCTCCAGG	1	TGGACTATGGTGAGACCTCCAGG	1	2	0.565217	1	5	0
1	23082274	rs864309714	T	C	609132	CLEFT PALATE, PSYCHOMOTOR RETARDATION, AND DISTINCTIVE FACIAL FEATURES	TCTTATTCCTATGTTGCTGCAGG	1	TCTTATTCCTATGTTGCTGCAGG	1	3	0.434783	2	2	0
1	23798907	rs121908046	T	C	606953	GALACTOSE EPIMERASE DEFICIENCY	TGGAAGTTATCGATGACCACAGG	1	TGGAAGTTATCGATGACCACAGG	1	2	0.478261	2	10	0
1	40819465	rs80358277	G	C	603537	DEAFNESS, AUTOSOMAL DOMINANT 2A	TGGTGGGGGACGGTGCGTGAGGG	2	TGGTGGGGGACGGTGCGTGAGGG,CTGGTGGGGGACGGTGCGTGAGG	0.5,1.0	4,4	0.73913,0.73913	2,2	8,8	0.152057,0.317809
1	40819882	rs80358278	T	C	603537	DEAFNESS, AUTOSOMAL DOMINANT 2A	ACATTGACAACCATCGGCTATGG	1	ACATTGACAACCATCGGCTATGG	1	2	0.478261	2	6	0
1	42927651	rs398123069	T	C	138140	EPILEPSY, IDIOPATHIC GENERALIZED, SUSCEPTIBILITY TO, 12	CCAGTTGGAGAAGCCTGCAACGG	1	CCAGTTGGAGAAGCCTGCAACGG	1	2	0.608696	2	3	0.533716
1	45331502	rs121908383	T	C	604933	GASTRIC CANCER, SOMATIC	AAGCTGCTCTGAGGGCTCCCAGG	1	AAGCTGCTCTGAGGGCTCCCAGG	1	2	0.652174	2	7	0.041026
1	46192159	rs28942068	G	C	606822	MUSCULAR DYSTROPHY-DYSTROGLYCANOPATHY (CONGENITAL WITH BRAIN AND EYE ANOMALIES), TYPE A, 3	CGTCAGGGATGATGCACTCTCGG	1	CGTCAGGGATGATGCACTCTCGG	1	3	0.608696	1	12	0
1	46196073	rs886037949	A	C	606822	RETINITIS PIGMENTOSA 76	ATCCTCCAGCACCTACACAGTGG	1	ATCCTCCAGCACCTACACAGTGG	1	1	0.565217	1	3	0.229426
1	47269857	rs398122976	A	C	181590	MICROCEPHALY 7, PRIMARY, AUTOSOMAL RECESSIVE	CAAAACAAGCTAGCACCTGGAGG	1	CAAAACAAGCTAGCACCTGGAGG	1	4	0.521739	2	1	0.666667
1	53213501	rs28936673	A	C	600650	CARNITINE PALMITOYLTRANSFERASE II DEFICIENCY, INFANTILE	CCTACCCAGGCCGCAATGCCCGG	1	CCTACCCAGGCCGCAATGCCCGG	1	2	0.73913	2	9	0.2
1	62602332	rs398122989	T	C	604774	HYPOBETALIPOPROTEINEMIA, FAMILIAL, 2	ACAAAACTTCAATGAAACGTGGG	1	ACAAAACTTCAATGAAACGTGGG	1	1	0.391304	2	9	0.257616
1	75761300	rs121434275	T	C	607008	MCAD DEFICIENCY	GTGCAGATACTTGGAGGCAATGG	1	GTGCAGATACTTGGAGGCAATGG	1	1	0.521739	2	4	0.501587
1	94007727	rs61753034	A	C	601691	FUNDUS FLAVIMACULATUS	TCCCAGGAGGCCAAAGCACTAGG	1	TCCCAGGAGGCCAAAGCACTAGG	1	2	0.608696	2	4	0.488
1	100206504	rs12021720	T	C	248610	MAPLE SYRUP URINE DISEASE, INTERMEDIATE, TYPE II	GACTCACAGAGCCCAATTTCTGG	1	GACTCACAGAGCCCAATTTCTGG	1	1	0.521739	2	6	0
1	100214929	rs121964999	A	C	248610	MAPLE SYRUP URINE DISEASE, THIAMINE-RESPONSIVE, TYPE II	AACCAAAATGAGGTATCTTCAGG	2	AACCAAAATGAGGTATCTTCAGG,ACCAAAATGAGGTATCTTCAGGG	1,1	4,4	0.391304,0.434783	2,2	2,2	0.666667,0.264336
1	109548838	rs387907178	G	C	139370	AURICULOCONDYLAR SYNDROME 1	GCTACTCGGTGAGGGGCTGGAGG	2	GCTACTCGGTGAGGGGCTGGAGG,ACTCGGTGAGGGGCTGGAGGCGG	1,1	1,3	0.695652,0.73913	2,2	6,6	0.767196,0.647118
1	110061550	rs121908166	T	C	606014	FRONTONASAL DYSPLASIA 1	TGCGGTTCTGGAACCAGACCTGG	3	TGCGGTTCTGGAACCAGACCTGG,GCGGTTCTGGAACCAGACCTGGG,CGGTTCTGGAACCAGACCTGGGG	0.04938272,1.00000000,1.00000000	2,3,3	0.608696,0.652174,0.652174	2,4,2	2,2,2	0.0,0.319211,0.435138
1	115683980	rs121918220	T	C	610132	NEURAL TUBE DEFECTS, SUSCEPTIBILITY TO	CCATGATTGCTGCAGCTGCTCGG	1	CCATGATTGCTGCAGCTGCTCGG	1	3	0.608696	2	10	0
1	119764231	rs137852640	T	C	600234	MITOCHONDRIAL HMG-CoA SYNTHASE DEFICIENCY	ACCACCGTAGCAGGCATTGGTGG	1	ACCACCGTAGCAGGCATTGGTGG	1	1	0.608696	1	4	0
1	154191993	rs80358247	A	C	191030	NEMALINE MYOPATHY 1	CATCTGCATCTTTTTCTTGATGG	1	CATCTGCATCTTTTTCTTGATGG	1	1	0.391304	1	5	0.417225
1	155237577	rs121908303	A	C	606463	GAUCHER DISEASE, TYPE I	CCAGGAACCTGGCAAGAGAAAGG	1	CCAGGAACCTGGCAAGAGAAAGG	1	2	0.565217	4	3	0.289029
1	155238215	rs364897	T	C	606463	GAUCHER DISEASE, TYPE I	TCCATTGGTCTTGAGCCAAGTGG	2	TCCATTGGTCTTGAGCCAAGTGG,CCATTGGTCTTGAGCCAAGTGGG	0.375,1.000	2,3	0.521739,0.565217	2,2	8,8	0.0,0.319228
1	156136103	rs121912495	T	C	150330	MUSCULAR DYSTROPHY, CONGENITAL, LMNA-RELATED	TCTTGGAGGGCGAGGAGGAGAGG	1	TCTTGGAGGGCGAGGAGGAGAGG	1	1	0.652174	2	6	0.41327
1	156137213	rs60934003	T	C	150330	EMERY-DREIFUSS MUSCULAR DYSTROPHY, AUTOSOMAL DOMINANT	ACGGCTCTCATCAACTCCACTGG	3	ACGGCTCTCATCAACTCCACTGG,CGGCTCTCATCAACTCCACTGGG,GGCTCTCATCAACTCCACTGGGG	0.7777778,1.0000000,1.0000000	2,2,2	0.565217,0.608696,0.608696	2,2,2	11,11,10	0.0,0.408045,0.260587
1	156137237	rs267607539	G	C	150330	MUSCULAR DYSTROPHY, LIMB-GIRDLE, TYPE 1B	GAAGTAAGTAGGCCTGGGCCTGG	1	GAAGTAAGTAGGCCTGGGCCTGG	1	2	0.608696	2	7	0.275689
1	161306914	rs121913594	T	C	159440	CHARCOT-MARIE-TOOTH DISEASE, TYPE 1B	GGCATAGTGGAAGATCTATGAGG	1	GGCATAGTGGAAGATCTATGAGG	1	2	0.478261	2	3	0
1	169530805	rs118203907	T	C	612309	FACTOR V DEFICIENCY	GTAGTAGGCCCAAGCCCGACAGG	1	GTAGTAGGCCCAAGCCCGACAGG	1	1	0.652174	2	3	0
1	179917932	rs886037845	A	C	614512	VARIANT OF UNKNOWN SIGNIFICANCE	CGCTTTGAGTCATTTCCCGCAGG	1	CGCTTTGAGTCATTTCCCGCAGG	1	1	0.565217	2	7	0
1	180806529	rs786205904	T	C	605237	BASAL GANGLIA CALCIFICATION, IDIOPATHIC, 6	CGTTTACGTGTCCCCCCTTTGGG	2	CGTTTACGTGTCCCCCCTTTGGG,GCGTTTACGTGTCCCCCCTTTGG	1,1	2,3	0.608696,0.608696	2,2	6,6	1.0,0.0
1	201053539	rs28930069	G	C	114208	HYPOKALEMIC PERIODIC PARALYSIS, TYPE 1	GACACGGAACAGGCGGAAGAAGG	1	GACACGGAACAGGCGGAAGAAGG	1	2	0.608696	2	7	0.751111
1	204190562	rs587777835	G	C	603286	HYPOGONADOTROPIC HYPOGONADISM 13 WITHOUT ANOSMIA (1 family)	AGTTCCAGTTGTAGTTCGGCAGG	1	AGTTCCAGTTGTAGTTCGGCAGG	1	1	0.521739	1	7	0
1	225422279	rs886037617	T	C	600024	PELGER-HUET ANOMALY	AAGGCTAGAAAGGGGGAAGAAGG	1	AAGGCTAGAAAGGGGGAAGAAGG	1	1	0.521739	2	4	0.65084
1	225921311	rs886037933	A	C	616406	LEUKODYSTROPHY, HYPOMYELINATING, 10	AGCAGACATTGTCCTTAAGCTGG	1	AGCAGACATTGTCCTTAAGCTGG	1	3	0.478261	2	5	0.6
1	226885545	rs63749851	A	C	600759	ALZHEIMER DISEASE, FAMILIAL, 4	CATCTACACGCCATTCACTGAGG	1	CATCTACACGCCATTCACTGAGG	1	2	0.521739	2	6	0.032389
1	228158615	rs74315311	T	C	608803	LEUKODYSTROPHY, HYPOMYELINATING, 2	TGAGATGGCCCACCTGGGCTTGG	2	TGAGATGGCCCACCTGGGCTTGG,GAGATGGCCCACCTGGGCTTGGG	1,1	1,1	0.652174,0.695652	2,2	4,4	0.572094,0.258964
1	228175383	rs587777016	A	C	615316	MULTIPLE MITOCHONDRIAL DYSFUNCTIONS SYNDROME 3 (1 family)	TGGCCAGGGCAACGTGGGGCTGG	1	TGGCCAGGGCAACGTGGGGCTGG	1	1	0.73913	2	6	0
1	229432596	rs121909526	G	C	102610	NEMALINE MYOPATHY 3	GGCCTGGATGGCCACGTACATGG	2	GGCCTGGATGGCCACGTACATGG,CTGGATGGCCACGTACATGGCGG	1,1	2,3	0.652174,0.652174	10,2	4,4	0.0,0.277778
1	229432660	rs121909520	T	C	102610	NEMALINE MYOPATHY 3	CGCGGTTGGCCTTGGGATTGAGG	3	CGCGGTTGGCCTTGGGATTGAGG,GCGGTTGGCCTTGGGATTGAGGG,CGGTTGGCCTTGGGATTGAGGGG	0.2222222,0.8888889,1.0000000	2,2,2	0.652174,0.652174,0.652174	2,2,2	5,5,6	0.137931,0.185949,0.304158
1	236731300	rs786205144	T	C	102573	CARDIOMYOPATHY, FAMILIAL HYPERTROPHIC, 23, WITH OR WITHOUT LEFT VENTRICULAR NONCOMPACTION	CCTAAAATGTTGGATGCTGAAGG	1	CCTAAAATGTTGGATGCTGAAGG	1	1	0.434783	2	5	0.184211
1	247424375	rs121908154	T	C	606416	CINCA SYNDROME	GGTGCCTTTGACGAGCACATAGG	1	GGTGCCTTTGACGAGCACATAGG	1	2	0.565217	2	8	0.366667
10	30313926	rs267606900	T	C	613669	SPASTIC ATAXIA 4, AUTOSOMAL RECESSIVE (1 family)	AATGGATTCTGAATGTACAGAGG	1	AATGGATTCTGAATGTACAGAGG	1	2	0.391304	1	10	0.152941
10	31461211	rs80194531	A	C	189909	CORNEAL DYSTROPHY, FUCHS ENDOTHELIAL, 6	AAGGGAATGCTAAGAACTGCTGG	2	AAGGGAATGCTAAGAACTGCTGG,AGGGAATGCTAAGAACTGCTGGG	0.5,1.0	2,2	0.478261,0.521739	2,2	5,5	0.0,0.231316
10	60076176	rs375050420	A	C	600465	VARIANT OF UNKNOWN SIGNIFICANCE	TGGAGATGCCACGTCACTAATGG	1	TGGAGATGCCACGTCACTAATGG	1	2	0.521739	2	7	0
10	69384348	rs137853249	T	C	142600	HEMOLYTIC ANEMIA, NONSPHEROCYTIC, DUE TO HEXOKINASE DEFICIENCY	TTCTTGGCCCTGGATCTTGGAGG	2	TTCTTGGCCCTGGATCTTGGAGG,GACTTCTTGGCCCTGGATCTTGG	1,1	2,4	0.565217,0.565217	2,2	2,2	0.686384,0.0
10	71351785	rs397514626	T	C	612373	HISTIOCYTOSIS-LYMPHADENOPATHY PLUS SYNDROME	ACTGATATCAGGTGAGAGCCAGG	2	ACTGATATCAGGTGAGAGCCAGG,CTGATATCAGGTGAGAGCCAGGG	0.5,1.0	2,2	0.521739,0.565217	2,2	2,2	0.0,0.256651
10	71785051	rs121908352	T	C	605516	DEAFNESS, AUTOSOMAL RECESSIVE 12	CTCACCTTCAACATCACTGCGGG	1	CTCACCTTCAACATCACTGCGGG	1	2	0.565217	2	8	0.430799
10	76891709	rs886039469	T	C	600150	PAROXYSMAL NONKINESIGENIC DYSKINESIA, 3, WITH OR WITHOUT GENERALIZED EPILEPSY	ATTGTCATTGAAGTACGTCTGGG	2	ATTGTCATTGAAGTACGTCTGGG,TTGTCATTGAAGTACGTCTGGGG	1,1	2,3	0.434783,0.478261	2,2	2,2	0.357044,0.255898
10	89014163	rs121913076	A	C	134637	AUTOIMMUNE LYMPHOPROLIFERATIVE SYNDROME, TYPE IA	ATGACACTAAGTCAAGTTAAAGG	1	ATGACACTAAGTCAAGTTAAAGG	1	2	0.347826	1	8	0.84
10	89014182	rs121913085	G	C	134637	AUTOIMMUNE LYMPHOPROLIFERATIVE SYNDROME, TYPE IA	AAAGGCTTTGTTCGAAAGAATGG	1	AAAGGCTTTGTTCGAAAGAATGG	1	2	0.391304	2	8	0.1
10	92645644	rs730882063	T	C	148760	MICROCEPHALY WITH OR WITHOUT CHORIORETINOPATHY, LYMPHEDEMA, OR MENTAL RETARDATION	GGAGGTAATAACTTTGTAAGTGG	1	GGAGGTAATAACTTTGTAAGTGG	1	1	0.391304	2	3	0.571429
10	93620784	rs387906401	G	C	600827	ACHROMATOPISIA 5	TGAAGAGGTAATGCTAACCCTGG	2	TGAAGAGGTAATGCTAACCCTGG,GAAGAGGTAATGCTAACCCTGGG	1,1	3,3	0.478261,0.521739	2,1	3,3	0.0,0.234898
10	100989823	rs111033572	G	C	606075	PROGRESSIVE EXTERNAL OPHTHALMOPLEGIA WITH MITOCHONDRIAL DNA DELETIONS, AUTOSOMAL DOMINANT 3	TCACTGGGCTGACCGCTTTGAGG	1	TCACTGGGCTGACCGCTTTGAGG	1	3	0.608696	2	6	0.150376
10	101771528	rs137852663	G	C	600483	HYPOGONADOTROPIC HYPOGONADISM 6 WITH OR WITHOUT ANOSMIA	GACTCGAACTCTGCTTCCAAAGG	1	GACTCGAACTCTGCTTCCAAAGG	1	1	0.521739	2	4	0
10	102835350	rs104894147	A	C	609300	17-@ALPHA-HYDROXYLASE/17,20-LYASE DEFICIENCY, COMBINED COMPLETE	CAGCGAAGGCGATACCCTTACGG	1	CAGCGAAGGCGATACCCTTACGG	1	2	0.608696	1	7	0
10	110596431	rs863225261	G	C	606062	CORNELIA DE LANGE SYNDROME 3	CTGGGGGTTATTATGACACAAGG	1	CTGGGGGTTATTATGACACAAGG	1	4	0.478261	2	4	0.190476
10	110601742	rs797044861	A	C	606062	CORNELIA DE LANGE SYNDROME 3	AAATCATGATACTAAAGAACTGG	1	AAATCATGATACTAAAGAACTGG	1	1	0.304348	2	1	0
10	110900466	rs515726134	A	C	613605	BARDET-BIEDL SYNDROME 18 (1 family)	AGATTTTAAGGGTAAAAGTTTGG	2	AGATTTTAAGGGTAAAAGTTTGG,GATTTTAAGGGTAAAAGTTTGGG	1,1	1,2	0.304348,0.347826	1,1	4,4	0.638811,0.332991
10	121515263	rs387906678	A	C	176943	BENT BONE DYSPLASIA SYNDROME	TGCAGTAAATGGCTATCTCCAGG	1	TGCAGTAAATGGCTATCTCCAGG	1	3	0.478261	2	5	0
10	121520044	rs121918500	T	C	176943	CROUZON SYNDROME	CGTGCTTGATCCACTGGATGTGG	3	CGTGCTTGATCCACTGGATGTGG,GTGCTTGATCCACTGGATGTGGG,TGCTTGATCCACTGGATGTGGGG	0.7777778,1.0000000,1.0000000	2,2,3	0.565217,0.565217,0.565217	2,2,2	8,8,7	0.0,0.246659,0.365778
10	124402930	rs121965057	G	C	613349	GYRATE ATROPHY OF CHOROID AND RETINA	AGGGTATAAGCCCCCAGAAAGGG	2	AGGGTATAAGCCCCCAGAAAGGG,CAGGGTATAAGCCCCCAGAAAGG	0.5,1.0	1,2	0.565217,0.565217	2,2	3,3	0.24247,0.325
10	129963462	rs1057519518	T	C	607407	HYPOTONIA, ATAXIA, AND DELAYED DEVELOPMENT SYNDROME	GAAATTGGATTTCCGGAGGTTGG	1	GAAATTGGATTTCCGGAGGTTGG	1	2	0.478261	2	3	0
10	133370670	rs201865375	T	C	602292	MITOCHONDRIAL SHORT-CHAIN ENOYL-CoA HYDRATASE 1 DEFICIENCY	GTGCATTGAGGGCCTTGGGGCGG	1	GTGCATTGAGGGCCTTGGGGCGG	1	2	0.695652	2	6	0
11	2160872	rs121918101	G	C	176730	HYPERPROINSULINEMIA	GGTGTGAGCCGCACAGGTGTTGG	1	GGTGTGAGCCGCACAGGTGTTGG	1	3	0.652174	1	4	0
11	2884123	rs387907226	T	C	600856	INTRAUTERINE GROWTH RETARDATION, METAPHYSEAL DYSPLASIA, ADRENAL HYPOPLASIA CONGENITA, AND GENITAL ANOMALIES	GCGCTTGGCGAAGAAATCTGCGG	2	GCGCTTGGCGAAGAAATCTGCGG,CGCTTGGCGAAGAAATCTGCGGG	0.5,1.0	2,2	0.608696,0.608696	2,2	7,9	0.0,1.0
11	5225605	rs35117167	T	C	141900	HEMOGLOBIN RAINIER	TTAGTGATACTTGTGGGCCAGGG	1	TTAGTGATACTTGTGGGCCAGGG	1	2	0.521739	1	27	0.394532
11	5225651	rs35834416	A	C	141900	HEMOGLOBIN WIEN	TGATAGGCAGCCTGCACTGGTGG	3	TGATAGGCAGCCTGCACTGGTGG,TTCTGATAGGCAGCCTGCACTGG,GATAGGCAGCCTGCACTGGTGGG	0.7901235,1.0000000,1.0000000	1,2,2	0.608696,0.565217,0.652174	2,2,2	27,30,28	0.0,0.0,0.300329
11	5226620	rs35068498	T	C	141900	HEMOGLOBIN ROSEAU-POINTE A PITRE	CAGCTCACTCAGTGTGGCAAAGG	1	CAGCTCACTCAGTGTGGCAAAGG	1	1	0.565217	2	23	0.29265
11	5226639	rs35960772	T	C	141900	HEMOGLOBIN SAALE	AGGTGCCCTTGAGGTTGTCCAGG	1	AGGTGCCCTTGAGGTTGTCCAGG	1	1	0.608696	1	25	0
11	5226758	rs34868397	G	C	141900	HEMOGLOBIN MISSISSIPPI	CAAAGGACTCAAAGAACCTCTGG	2	CAAAGGACTCAAAGAACCTCTGG,AAAGGACTCAAAGAACCTCTGGG	0.5,1.0	2,2	0.478261,0.478261	4,4	31,31	0.0,0.315094
11	5226963	rs33972047	T	C	141900	HEMOGLOBIN MALAY	CCACGTTCACCTTGCCCCACAGG	2	CCACGTTCACCTTGCCCCACAGG,CACGTTCACCTTGCCCCACAGGG	0.5,1.0	2,2	0.652174,0.652174	1,1	24,24	0.0,0.434732
11	5226964	rs34866629	T	C	141900	HEMOGLOBIN ALAMO	CCACGTTCACCTTGCCCCACAGG	2	CCACGTTCACCTTGCCCCACAGG,CACGTTCACCTTGCCCCACAGGG	0.5,1.0	2,2	0.652174,0.652174	1,1	24,24	0.0,0.434732
11	5249571	rs35700518	A	C	142200	HEMOGLOBIN F (COBB)	GGGTCCATGGGTAGACAACCAGG	1	GGGTCCATGGGTAGACAACCAGG	1	1	0.608696	4	2	0
11	5249796	rs35315638	A	C	142200	HEMOGLOBIN F (MACEDONIA-I)	GTGAAATGACCCATGGCGTCTGG	1	GTGAAATGACCCATGGCGTCTGG	1	3	0.565217	3	2	0
11	5250052	rs35321913	G	C	142200	HEREDITARY PERSISTENCE OF FETAL HEMOGLOBIN	GTGGGGAAGGGGCCCCCAAGAGG	1	GTGGGGAAGGGGCCCCCAAGAGG	1	3	0.73913	4	6	0.228316
11	5253368	rs36049074	T	C	142250	HEMOGLOBIN F (MALTA)	GCCGAAATGGATTGCCAAAACGG	1	GCCGAAATGGATTGCCAAAACGG	1	1	0.521739	4	6	0
11	5254440	rs34915311	A	C	142250	HEMOGLOBIN F (KINGSTON)	GCCCATGATGGCAGAGGCAGAGG	1	GCCCATGATGGCAGAGGCAGAGG	1	2	0.652174	3	4	0.607455
11	5254712	rs34263826	T	C	142250	HEMOGLOBIN F (MEINOHAMA)	CTCCTCTGTGAAATGACCCATGG	1	CTCCTCTGTGAAATGACCCATGG	1	2	0.521739	3	4	0.137302
11	17387316	rs104894248	T	C	600937	HYPERINSULINEMIC HYPOGLYCEMIA, FAMILIAL, 2	ATGACATGGTAGATGATCAGCGG	3	ATGACATGGTAGATGATCAGCGG,TGACATGGTAGATGATCAGCGGG,GACATGGTAGATGATCAGCGGGG	0.1111111,0.8888889,1.0000000	1,1,2	0.478261,0.521739,0.565217	2,2,2	7,7,7	0.0,0.590725,0.606015
11	17387916	rs80356617	A	C	600937	DIABETES MELLITUS, PERMANENT NEONATAL, WITH NEUROLOGIC FEATURES	TGAACACGTCCTGCAGGAAGCGG	1	TGAACACGTCCTGCAGGAAGCGG	1	2	0.608696	1	7	0.369231
11	17388025	rs5219	T	C	600937	DIABETES MELLITUS, NONINSULIN-DEPENDENT, SUSCEPTIBILITY TO	GCTTGGCAGGGTCCTCTGCCAGG	1	GCTTGGCAGGGTCCTCTGCCAGG	1	1	0.695652	2	6	0
11	17430887	rs137852674	G	C	600509	DIABETES MELLITUS, TRANSIENT NEONATAL, 2	GAAGAGGGAGAGGGAGGCAAAGG	1	GAAGAGGGAGAGGGAGGCAAAGG	1	4	0.608696	2	5	0.45404
11	17461767	rs80356642	A	C	600509	DIABETES MELLITUS, PERMANENT NEONATAL	CCCAGGTCTTGCAGGTCCTCGGG	2	CCCAGGTCTTGCAGGTCCTCGGG,CCCCAGGTCTTGCAGGTCCTCGG	1,1	1,1	0.695652,0.695652	2,2	7,8	0.320733,0.311688
11	31790722	rs121907926	T	C	607108	OPTIC NERVE APLASIA, BILATERAL	GTGGTGCCCGAGGTGCCCATTGG	1	GTGGTGCCCGAGGTGCCCATTGG	1	1	0.695652	1	5	0
11	31790835	rs121907915	G	C	607108	CATARACTS, CONGENITAL, WITH LATE-ONSET CORNEAL DYSTROPHY	GAGTATGAGGAGGTCTGGCTGGG	3	GAGTATGAGGAGGTCTGGCTGGG,GGAGTATGAGGAGGTCTGGCTGG,AGTATGAGGAGGTCTGGCTGGGG	0.2222222,1.0000000,1.0000000	1,2,2	0.608696,0.608696,0.608696	2,2,2	3,3,3	0.186157,0.588235,0.264638
11	31802769	rs121907913	G	C	607108	ANTERIOR SEGMENT DYSGENESIS 5, PETERS ANOMALY SUBTYPE	TGCCGGGTGGAGTCCGGCAGTGG	1	TGCCGGGTGGAGTCCGGCAGTGG	1	3	0.73913	2	3	0
11	32392682	rs121907907	G	C	607102	DENYS-DRASH SYNDROME	TCCTTTGGTGTCTTTTGAGCTGG	1	TCCTTTGGTGTCTTTTGAGCTGG	1	2	0.478261	2	2	0
11	32392723	rs121907905	A	C	607102	DENYS-DRASH SYNDROME	CACAGTCCTTGAAGTCACACTGG	1	CACAGTCCTTGAAGTCACACTGG	1	1	0.521739	1	4	0.578947
11	32400025	rs121907908	T	C	607102	MESOTHELIOMA, SOMATIC	CGCTCTCGTACCCTGTGCTGTGG	1	CGCTCTCGTACCCTGTGCTGTGG	1	2	0.652174	2	8	0
11	44275452	rs587777701	G	C	605420	FRONTONASAL DYSPLASIA 2	CAGCTGGTAGCTGGTGAAGGTGG	1	CAGCTGGTAGCTGGTGAAGGTGG	1	2	0.608696	2	3	0
11	44275494	rs281865154	T	C	605420	CRANIOSYNOSTOSIS 5, SUSCEPTIBILITY TO	GCCCTTGTTGCTCTCTGAGTCGG	1	GCCCTTGTTGCTCTCTGAGTCGG	1	3	0.608696	2	10	0.63709
11	47337820	rs886041030	T	C	600958	CARDIOMYOPATHY, FAMILIAL HYPERTROPHIC, 4	ACATCAGCCCTGCCCCGCTCAGG	1	ACATCAGCCCTGCCCCGCTCAGG	1	1	0.695652	2	3	0.46875
11	48123823	rs1566734	A	C	600925	COLON CANCER, SOMATIC	CTACAATCAAATAAGACAAAGGG	2	CTACAATCAAATAAGACAAAGGG,TCTACAATCAAATAAGACAAAGG	1,1	2,3	0.347826,0.304348	1,2	4,4	0.277261,0.408333
11	61957454	rs267606679	T	C	607854	VITREORETINOCHOROIDOPATHY	CACTGGTGTATACACAGGTGAGG	1	CACTGGTGTATACACAGGTGAGG	1	2	0.521739	2	10	0.43956
11	62691424	rs786205073	G	C	606158	LIPODYSTROPHY, CONGENITAL GENERALIZED, TYPE 2	GGTATCTGAGGCAGGAAGTAGGG	1	GGTATCTGAGGCAGGAAGTAGGG	1	1	0.565217	2	5	0.231775
11	62702499	rs137852972	T	C	606158	SILVER SPASTIC PARAPLEGIA SYNDROME	CGAGACATTGGCAACAGGGAAGG	1	CGAGACATTGGCAACAGGGAAGG	1	1	0.565217	2	7	0
11	63976224	rs869025575	G	C	123870	MITOCHONDRIAL COMPLEX IV DEFICIENCY (1 patient)	CTGTGTAGGAATTGGCCGTTGGG	1	CTGTGTAGGAATTGGCCGTTGGG	1	2	0.565217	2	5	0.37775
11	64758375	rs764313717	T	C	608455	MCARDLE DISEASE, MILD	CTGTCAGGGACCCAGCAAGGAGG	2	CTGTCAGGGACCCAGCAAGGAGG,TGGCTGTCAGGGACCCAGCAAGG	0.375,1.000	1,2	0.652174,0.652174	2,2	5,6	0.267308,0.343162
11	66346129	rs397509397	T	C	605517	MUSCULAR DYSTROPHY-DYSTROGLYCANOPATHY (CONGENITAL WITH BRAIN AND EYE ANOMALIES), TYPE A, 13	CTGATTTTCAGCCTCCTTTTGGG	3	CTGATTTTCAGCCTCCTTTTGGG,GCTGATTTTCAGCCTCCTTTTGG,TGATTTTCAGCCTCCTTTTGGGG	0.8888889,1.0000000,1.0000000	4,3,4	0.478261,0.478261,0.478261	2,2,2	4,4,4	0.302387,0.333489,0.27098
11	69818788	rs281860300	T	C	164950	DEAFNESS, CONGENITAL, WITH INNER EAR AGENESIS, MICROTIA, AND MICRODONTIA	GCAGTAGAGCTTGCGGCGCCGGG	3	GCAGTAGAGCTTGCGGCGCCGGG,CAGTAGAGCTTGCGGCGCCGGGG,CGCAGTAGAGCTTGCGGCGCCGG	0.8888889,1.0000000,1.0000000	1,1,1	0.73913,0.73913,0.73913	1,1,1	4,3,5	1.0,1.0,0.0
11	74457554	rs200856070	T	C	604433	VARIANT OF UNKNOWN SIGNIFICANCE	TTGGTAGTCTCCATAGCAACAGG	2	TTGGTAGTCTCCATAGCAACAGG,TGGTAGTCTCCATAGCAACAGGG	0.375,1.000	2,2	0.478261,0.521739	2,2	7,8	0.0,0.304063
11	86951990	rs104894223	T	C	604579	RETINOPATHY OF PREMATURITY	AGAAATATGATGGGGCGCTCAGG	2	AGAAATATGATGGGGCGCTCAGG,GAAATATGATGGGGCGCTCAGGG	1,1	2,2	0.521739,0.565217	1,1	4,4	0.349206,0.290705
11	88294358	rs104894211	T	C	602365	PERIODONTITIS, AGGRESSIVE, 1	TCCTACATAGTGGTACTCAGAGG	1	TCCTACATAGTGGTACTCAGAGG	1	2	0.478261	2	4	0
11	88296165	rs104894208	T	C	602365	HAIM-MUNK SYNDROME	CCTCCTGAGGGCTTAGGATTGGG	3	CCTCCTGAGGGCTTAGGATTGGG,CTCCTGAGGGCTTAGGATTGGGG,ACCTCCTGAGGGCTTAGGATTGG	0.7901235,1.0000000,1.0000000	1,1,2	0.608696,0.608696,0.565217	1,2,1	5,5,5	0.187136,0.212251,0.447552
11	88337577	rs587777533	A	C	602365	PAPILLON-LEFEVRE SYNDROME	TCAAGATAGGTGCAGTTGGCAGG	1	TCAAGATAGGTGCAGTTGGCAGG	1	3	0.521739	2	6	0
11	89227898	rs61754387	A	C	606933	ALBINISM, OCULOCUTANEOUS, TYPE IA	TATGAATGGAACAATGTCCCAGG	1	TATGAATGGAACAATGTCCCAGG	1	2	0.434783	2	8	0
11	102609943	rs786204826	T	C	604629	AMELOGENESIS IMPERFECTA, HYPOMATURATION TYPE, IIA2	CGAAATGTGTATCTCCTCCCAGG	1	CGAAATGTGTATCTCCTCCCAGG	1	2	0.521739	2	8	0
11	108142545	rs120074146	T	C	607809	3-@KETOTHIOLASE DEFICIENCY	CAAGAATAGTAGGTAAGGCCAGG	1	CAAGAATAGTAGGTAAGGCCAGG	1	1	0.478261	1	6	0
11	111853415	rs121908023	T	C	606941	CONGENITAL DISORDER OF GLYCOSYLATION, TYPE Il	TTATACAAAACAATGTTGAGTGG	1	TTATACAAAACAATGTTGAGTGG	1	1	0.304348	2	4	0.4375
11	112086910	rs80338842	G	C	602690	PARAGANGLIOMAS 1	ACGAGATGGCGGTTCTCTGGAGG	1	ACGAGATGGCGGTTCTCTGGAGG	1	2	0.608696	5	8	0
11	116836361	rs121912724	A	C	107680	AMYLOIDOSIS, SYSTEMIC NONNEUROPATHIC	TTCGCGCAGCTTGCTGAAGGTGG	2	TTCGCGCAGCTTGCTGAAGGTGG,GCGCAGCTTGCTGAAGGTGGAGG	0.5,1.0	1,1	0.608696,0.652174	2,2	6,7	0,0
11	119100396	rs28934876	T	C	191350	CONGENITAL DISORDER OF GLYCOSYLATION, TYPE Ij	GACATAGTACAGGATTCCTGCGG	2	GACATAGTACAGGATTCCTGCGG,ACATAGTACAGGATTCCTGCGGG	0.5,1.0	2,2	0.521739,0.521739	1,1	4,5	0.0,1.0
11	128916630	rs199830292	G	C	600734	LONG QT SYNDROME 13	ACTGCTGGGGGGCTGTGCTGAGG	2	ACTGCTGGGGGGCTGTGCTGAGG,CTGGGGGGCTGTGCTGAGGCAGG	1,1	3,5	0.695652,0.73913	1,1	8,8	0.775331,0.469985
12	4379372	rs104894342	T	C	605380	TUMORAL CALCINOSIS, FAMILIAL, HYPERPHOSPHATEMIC	ACTCACTGTAGATGGTCTGATGG	3	ACTCACTGTAGATGGTCTGATGG,CTCACTGTAGATGGTCTGATGGG,TCACTGTAGATGGTCTGATGGGG	0.4444444,1.0000000,1.0000000	1,2,2	0.478261,0.521739,0.521739	2,2,2	6,5,6	0.141514,0.254684,0.170427
12	4912102	rs28933381	G	C	176260	MYOKYMIA 1	CTTCGCCTGCCCCAGCAAGACGG	1	CTTCGCCTGCCCCAGCAAGACGG	1	1	0.695652	2	8	0.314286
12	13567265	rs1057519612	T	C	138252	MENTAL RETARDATION, AUTOSOMAL DOMINANT 6	CCCTGGGGAAAGGACAGAGAAGG	1	CCCTGGGGAAAGGACAGAGAAGG	1	1	0.608696	1	2	0.39494
12	21546421	rs121918422	A	C	138571	GLYCOGEN STORAGE DISEASE 0, LIVER	GTCCATGGGTAGTAAGGGACTGG	1	GTCCATGGGTAGTAAGGGACTGG	1	1	0.565217	2	9	0
12	39332607	rs121912590	A	C	608283	FIBROSIS OF EXTRAOCULAR MUSCLES, CONGENITAL, 1	ATTCATATCTGCCTCCATGTTGG	1	ATTCATATCTGCCTCCATGTTGG	1	2	0.434783	2	5	0.153846
12	39332608	rs121912589	T	C	608283	FIBROSIS OF EXTRAOCULAR MUSCLES, CONGENITAL, 1	ATTCATATCTGCCTCCATGTTGG	1	ATTCATATCTGCCTCCATGTTGG	1	2	0.434783	2	5	0.153846
12	47974234	rs121912889	T	C	120140	PLATYSPONDYLIC SKELETAL DYSPLASIA, TORRANCE TYPE	GCAGTGGTAGGTGATGTTCTGGG	1	GCAGTGGTAGGTGATGTTCTGGG	1	2	0.565217	2	2	0.3375
12	56235666	rs587777625	T	C	608730	MYOPIA 24, AUTOSOMAL DOMINANT	AGAACATGCTGGGGCTTTTGCGG	1	AGAACATGCTGGGGCTTTTGCGG	1	1	0.565217	1	10	0.27222
12	56453715	rs121917869	T	C	154050	CATARACT 15, LAMELLAR WITH SUTURAL OPACITIES	AGATCTCCACTGTGGTTGCCTGG	1	AGATCTCCACTGTGGTTGCCTGG	1	2	0.565217	2	5	0.163636
12	69350170	rs387906535	G	C	153450	AMYLOIDOSIS, FAMILIAL VISCERAL	GGAGACAGAAGCACTGATTATGG	1	GGAGACAGAAGCACTGATTATGG	1	2	0.478261	2	4	0.410256
12	76348327	rs137852838	A	C	610148	BARDET-BIEDL SYNDROME 10	CGCCTTCACAGACCCTGCAGCGG	1	CGCCTTCACAGACCCTGCAGCGG	1	1	0.695652	1	6	0.462554
12	88101183	rs281865192	T	C	610142	LEBER CONGENITAL AMAUROSIS 10	GAGATATTCACAATTACAACTGG	3	GAGATATTCACAATTACAACTGG,GATATTCACAATTACAACTGGGG,AGATATTCACAATTACAACTGGG	0.7901235,1.0000000,1.0000000	3,2,3	0.347826,0.391304,0.347826	2,1,2	1,1,1	0.0,0.181689,0.228842
12	89350860	rs143946794	T	C	602748	HYPOGONADOTROPIC HYPOGONADISM 19 WITH ANOSMIA	CACTATTGGGGTCTCGGTCAAGG	1	CACTATTGGGGTCTCGGTCAAGG	1	3	0.565217	2	7	0
12	101670362	rs387906658	T	C	160794	ARTHROGRYPOSIS, DISTAL, TYPE 1B	CAAACCTATATCCGCAGAGTTGG	1	CAAACCTATATCCGCAGAGTTGG	1	1	0.478261	2	10	0
12	109521251	rs398123023	A	C	608047	KAUFMAN OCULOCEREBROFACIAL SYNDROME	TGATCAAGACGGTGTTTTTAAGG	1	TGATCAAGACGGTGTTTTTAAGG	1	2	0.391304	2	3	0.339744
12	109574881	rs104895295	A	C	251170	HYPER-IgD SYNDROME	GGAGAACATGCCGTGGTACATGG	1	GGAGAACATGCCGTGGTACATGG	1	3	0.565217	1	11	0
12	109576041	rs397514571	T	C	251170	POROKERATOSIS 3, DISSEMINATED SUPERFICIAL ACTINIC TYPE	CGGCTTCAACCCCACAGCAATGG	2	CGGCTTCAACCCCACAGCAATGG,GGCTTCAACCCCACAGCAATGGG	0.5,1.0	2,2	0.608696,0.608696	2,2	8,8	0.051282,0.24429
12	109591275	rs104895304	T	C	251170	HYPER-IgD SYNDROME	CTCAATAGATGCCATCTCCCTGG	1	CTCAATAGATGCCATCTCCCTGG	1	1	0.521739	1	5	0
12	109595183	rs398122910	T	C	251170	POROKERATOSIS 3, DISSEMINATED SUPERFICIAL ACTINIC TYPE	CAGGTATCCCGGGGGTAGGTGGG	2	CAGGTATCCCGGGGGTAGGTGGG,CCAGGTATCCCGGGGGTAGGTGG	1,1	2,2	0.695652,0.695652	1,2	4,4	0.389705,0.141922
12	110913316	rs121913658	G	C	160781	CARDIOMYOPATHY, FAMILIAL HYPERTROPHIC, 10	CTCAGGGTCCGCTCCTGAAACGG	1	CTCAGGGTCCGCTCCTGAAACGG	1	3	0.652174	2	9	0
12	115969097	rs121918333	T	C	608771	TRANSPOSITION OF THE GREAT ARTERIES, DEXTRO-LOOPED 1	CATATCATCTAGAGGGAAGGGGG	2	CATATCATCTAGAGGGAAGGGGG,ATATCATCTAGAGGGAAGGGGGG	1,1	2,2	0.521739,0.521739	2,2	7,8	0.30969,0.302798
12	121846919	rs137852866	A	C	609695	TYROSINEMIA, TYPE III	GTTATAGTCCACATATTCCTGGG	2	GTTATAGTCCACATATTCCTGGG,CGTTATAGTCCACATATTCCTGG	1,1	2,2	0.434783,0.434783	2,2	5,6	0.346625,0.0
12	121847211	rs137852867	G	C	609695	TYROSINEMIA, TYPE III	TTTTCAGGTACCTGTAGGGTGGG	2	TTTTCAGGTACCTGTAGGGTGGG,TCAGGTACCTGTAGGGTGGGCGG	0.375,1.000	2,2	0.521739,0.652174	2,2	4,5	0.16978,0.64898
12	121849726	rs137852865	T	C	609695	TYROSINEMIA, TYPE III	CCTCATATCCAGGCAAGAATTGG	1	CCTCATATCCAGGCAAGAATTGG	1	2	0.478261	2	5	0.134659
12	121857429	rs1154510	T	C	609695	HAWKINSINURIA	AATGACGTGGCCTGAATCACAGG	2	AATGACGTGGCCTGAATCACAGG,ATGACGTGGCCTGAATCACAGGG	0.375,1.000	1,1	0.521739,0.565217	1,1	10,11	0.0,0.379875
13	27920190	rs137852785	T	C	600733	DIABETES MELLITUS, TYPE II, SUSCEPTIBILITY TO	GACCCATGCGCGTTCCAGCGAGG	1	GACCCATGCGCGTTCCAGCGAGG	1	1	0.695652	2	2	0
13	77903543	rs104894388	G	C	131244	WAARDENBURG SYNDROME, TYPE 4A	ACAGAGGCTTTCTGTATGAAAGG	1	ACAGAGGCTTTCTGTATGAAAGG	1	3	0.434783	2	5	0.425595
13	113118590	rs387906508	T	C	613878	FACTOR VII DEFICIENCY	GACGTTCTCTGAGAGGACGCTGG	1	GACGTTCTCTGAGAGGACGCTGG	1	3	0.608696	2	7	0
14	23425413	rs121913643	G	C	160760	CARDIOMYOPATHY, DILATED, 1S	TTGAAGAACACCTGCAGGCAAGG	1	TTGAAGAACACCTGCAGGCAAGG	1	1	0.521739	4	4	0.7
14	24261724	rs121918728	G	C	190195	ICHTHYOSIS, CONGENITAL, AUTOSOMAL RECESSIVE 1	GATCAGAGGATTCATAGGTCCGG	2	GATCAGAGGATTCATAGGTCCGG,ATCAGAGGATTCATAGGTCCGGG	1,1	2,3	0.521739,0.521739	2,2	8,7	0.0,0.397329
14	30889673	rs121908934	T	C	603196	DEAFNESS, AUTOSOMAL DOMINANT 9	AGATATGGCTTCTAAACCGAAGG	1	AGATATGGCTTCTAAACCGAAGG	1	2	0.434783	1	7	0.462857
14	49621979	rs730882218	G	C	602616	CONGENITAL DISORDER OF GLYCOSYLATION, TYPE IIa	GTGGAAGCTGCATTTTGTGTGGG	2	GTGGAAGCTGCATTTTGTGTGGG,GGTGGAAGCTGCATTTTGTGTGG	0.5,1.0	2,3	0.521739,0.521739	2,2	3,3	0.291113,0.433884
14	50915933	rs113993977	G	C	613741	GLYCOGEN STORAGE DISEASE VI	TGTGTGGTTGGTGTAGGCGAAGG	1	TGTGTGGTTGGTGTAGGCGAAGG	1	3	0.565217	2	6	0.152515
14	53951861	rs376960358	T	C	112262	MICROPHTHALMIA, SYNDROMIC 6	TTCGTGGTGGAAGCTCCTCACGG	1	TTCGTGGTGGAAGCTCCTCACGG	1	2	0.608696	2	9	0
14	53951945	rs121912765	T	C	112262	MICROPHTHALMIA, SYNDROMIC 6	CCTCCTCCCCAGACTGAAGCCGG	1	CCTCCTCCCCAGACTGAAGCCGG	1	1	0.695652	2	6	0
14	56802192	rs786205879	G	C	600037	RETINAL DYSTROPHY, EARLY-ONSET, WITH PITUITARY DYSFUNCTION	GGGACTGAGGTGCTAGAGGGGGG	2	GGGACTGAGGTGCTAGAGGGGGG,CGGGACTGAGGTGCTAGAGGGGG	1,1	1,2	0.695652,0.695652	2,2	7,8	0.245508,0.18704
14	60975763	rs1057517685	T	C	611023	COMBINED OXIDATIVE PHOSPHORYLATION DEFICIENCY 26	TTCATGACAACGTGCACAGAGGG	2	TTCATGACAACGTGCACAGAGGG,GTTCATGACAACGTGCACAGAGG	1,1	1,1	0.521739,0.521739	1,1	6,7	0.308457,0.0
14	64767829	rs121918647	G	C	182870	PYROPOIKILOCYTOSIS, HEREDITARY	CAGAGGCATCCCTCGAGAACTGG	1	CAGAGGCATCCCTCGAGAACTGG	1	2	0.608696	1	7	0
14	67727055	rs104894472	T	C	608830	LEBER CONGENITAL AMAUROSIS 13	TCCTCGGTGGCTCACCACATTGG	1	TCCTCGGTGGCTCACCACATTGG	1	2	0.608696	2	9	0
14	73170984	rs63751141	G	C	104311	ALZHEIMER DISEASE, FAMILIAL, 3	TCTCTGCATGGTGGTGGTCGTGG	1	TCTCTGCATGGTGGTGGTCGTGG	1	1	0.608696	2	5	0.079464
14	73958980	rs606231262	G	C	614647	VARIANT OF UNKNOWN SIGNIFICANCE	GGTGCAGATGGTCACAACTCCGG	1	GGTGCAGATGGTCACAACTCCGG	1	2	0.608696	2	5	0
14	75049586	rs28937870	G	C	604395	RECLASSIFIED - VARIANT OF UNKNOWN SIGNIFICANCE	ACATTGGCCCAAGGAGCTTATGG	1	ACATTGGCCCAAGGAGCTTATGG	1	2	0.521739	1	2	0
14	77278764	rs200198778	T	C	607439	MUSCULAR DYSTROPHY-DYSTROGLYCANOPATHY (CONGENITAL WITH MENTAL RETARDATION), TYPE B, 2	GGAAGTAGTGGTGGAAGTAGAGG	1	GGAAGTAGTGGTGGAAGTAGAGG	1	1	0.521739	2	4	0.473718
14	88872452	rs876661403	G	C	608132	RETINITIS PIGMENTOSA 51	ACAGGTCAGTGAACTGGCAGCGG	1	ACAGGTCAGTGAACTGGCAGCGG	1	2	0.608696	2	6	0.263158
14	90403951	rs730882253	T	C	114180	LONG QT SYNDROME 14	GGCATTCCGAGTCTTTGACAAGG	1	GGCATTCCGAGTCTTTGACAAGG	1	2	0.521739	2	2	0
14	95543952	rs869312752	A	C	609588	ANEMIA, SIDEROBLASTIC, 3	GCATTAAAGACTATTCCAACTGG	1	GCATTAAAGACTATTCCAACTGG	1	3	0.391304	4	3	0
14	104701490	rs267606880	T	C	610982	FOCAL SEGMENTAL GLOMERULOSCLEROSIS 5	GCTGCTCCAGATGCCCTCTGTGG	1	GCTGCTCCAGATGCCCTCTGTGG	1	1	0.652174	2	1	0.302878
15	27983383	rs121918170	T	C	611409	ALBINISM, OCULOCUTANEOUS, TYPE II	GACATTTGGAGGGTCCCCGATGG	1	GACATTTGGAGGGTCCCCGATGG	1	3	0.608696	2	6	0
15	28268218	rs916977	T	C	605837	SKIN/HAIR/EYE PIGMENTATION 1, BLUE/NONBLUE EYES	AGTAGATAGAAGGCTGGCCAAGG	1	AGTAGATAGAAGGCTGGCCAAGG	1	1	0.521739	2	3	0
15	40405952	rs121434284	T	C	607036	ISOVALERIC ACIDEMIA, TYPE I	ATGGGCTAAGCGAGGAGCAGAGG	1	ATGGGCTAAGCGAGGAGCAGAGG	1	1	0.608696	2	6	0
15	40472034	rs397514706	G	C	608429	EHLERS-DANLOS SYNDROME, MUSCULOCONTRACTURAL TYPE, 1	CTGAGCGCATGAATGAGCATTGG	1	CTGAGCGCATGAATGAGCATTGG	1	2	0.521739	2	7	0.198142
15	40930649	rs796065350	G	C	605185	ADAMS-OLIVER SYNDROME 6	ATCGAAGCTTGGCACGCGCCAGG	1	ATCGAAGCTTGGCACGCGCCAGG	1	2	0.652174	2	6	0
15	40935045	rs796065347	T	C	605185	ADAMS-OLIVER SYNDROME 6	GAATGTCCCCCCAACTTCACCGG	1	GAATGTCCCCCCAACTTCACCGG	1	2	0.608696	2	7	0
15	41394860	rs387906957	T	C	606934	MITOCHONDRIAL COMPLEX I DEFICIENCY	TACCTTGACCTCCTGCCAGTAGG	2	TACCTTGACCTCCTGCCAGTAGG,ACCTTGACCTCCTGCCAGTAGGG	1,1	2,2	0.565217,0.608696	2,2	5,5	0.84375,0.350333
15	42394306	rs267606703	G	C	114240	MUSCULAR DYSTROPHY, LIMB-GIRDLE, TYPE 2A	ATCCGTGGGGCCAGGTGGAGTGG	1	ATCCGTGGGGCCAGGTGGAGTGG	1	3	0.695652	1	3	0.216667
15	48437362	rs267606797	A	C	134797	MARFAN SYNDROME	CACTTCCATAAGGACATATCTGG	2	CACTTCCATAAGGACATATCTGG,TTCCATAAGGACATATCTGGCGG	0.5,1.0	1,3	0.434783,0.478261	1,1	6,6	0,0
15	48488448	rs137854472	T	C	134797	MARFAN SYNDROME, NEONATAL	TGCACTTGCCGTGGGTGCAGAGG	1	TGCACTTGCCGTGGGTGCAGAGG	1	2	0.652174	2	4	0.4375
15	52124617	rs749597091	G	C	604447	INTELLECTUAL DEVELOPMENTAL DISORDER WITH CARDIAC ARRHYTHMIA	CATTGTATCCAGCAAACAGCAGG	1	CATTGTATCCAGCAAACAGCAGG	1	1	0.478261	2	6	0
15	68209639	rs104894486	G	C	606725	CEROID LIPOFUSCINOSIS, NEURONAL, 6	TCACCAGTAGTACAGGCCACTGG	2	TCACCAGTAGTACAGGCCACTGG,CACCAGTAGTACAGGCCACTGGG	0.5,1.0	1,1	0.565217,0.608696	2,2	3,3	0.0,0.230879
15	72346305	rs28940871	G	C	606869	TAY-SACHS DISEASE	ATCACCAGAGCCTTCTGCTCAGG	3	ATCACCAGAGCCTTCTGCTCAGG,TCACCAGAGCCTTCTGCTCAGGG,CACCAGAGCCTTCTGCTCAGGGG	0.4444444,0.7901235,1.0000000	1,1,2	0.565217,0.608696,0.652174	2,1,1	5,5,5	0.0,0.202557,0.251547
15	72375857	rs121907979	A	C	606869	TAY-SACHS DISEASE	GTAAAGGACGTAGCGCTGGTCGG	1	GTAAAGGACGTAGCGCTGGTCGG	1	3	0.608696	2	8	0.258462
15	73332261	rs1057519276	G	C	605206	SICK SINUS SYNDROME 2 WITH CARDIAC NONCOMPACTION	CACGGCGCTGGCCAGGTCGTAGG	1	CACGGCGCTGGCCAGGTCGTAGG	1	3	0.73913	2	5	0
15	74347903	rs121912813	A	C	118485	ADRENAL INSUFFICIENCY, CONGENITAL, WITH 46,XY SEX REVERSAL, PARTIAL OR COMPLETE	TCACTTCAACAGGACTCCTATGG	2	TCACTTCAACAGGACTCCTATGG,CACTTCAACAGGACTCCTATGGG	1,1	1,2	0.478261,0.521739	2,2	5,5	0.342249,0.284553
15	82540427	rs116840811	A	C	180472	DIAMOND-BLACKFAN ANEMIA 4	CTACCATGTTGGCGGGTCCTTGG	1	CTACCATGTTGGCGGGTCCTTGG	1	1	0.608696	2	4	0.164835
15	89321842	rs41549716	T	C	174763	RECLASSIFIED - VARIANT OF UNKNOWN SIGNIFICANCE	CTCATCATAGTCGGGGTGCCTGG	3	CTCATCATAGTCGGGGTGCCTGG,ATCATAGTCGGGGTGCCTGGTGG,TCATAGTCGGGGTGCCTGGTGGG	0.7777778,0.8888889,1.0000000	2,2,2	0.608696,0.608696,0.652174	1,1,1	8,10,10	0.64,0.0,0.402621
15	89630426	rs886039282	T	C	611254	AL-GAZALI-BAKALINOVA SYNDROME (1 family)	GGCCTCATTCTTATACTCAATGG	1	GGCCTCATTCTTATACTCAATGG	1	2	0.434783	2	2	0
16	176780	rs34324664	G	C	141800	HEMOGLOBIN FONTAINEBLEAU	GCACGCTGGCGAGTATGGTGCGG	1	GCACGCTGGCGAGTATGGTGCGG	1	2	0.695652	4	18	0
16	176789	rs34743106	T	C	141800	HEMOGLOBIN LUXEMBOURG	CGAGTATGGTGCGGAGGCCCTGG	1	CGAGTATGGTGCGGAGGCCCTGG	1	2	0.695652	3	17	0.420168
16	177005	rs35252931	G	C	141800	HEMOGLOBIN L (PERSIAN GULF)	GGTTAAGGGCCACGGCAAGAAGG	2	GGTTAAGGGCCACGGCAAGAAGG,TAAGGGCCACGGCAAGAAGGTGG	1,1	2,3	0.608696,0.608696	3,3	18,17	0,0
16	177125	rs41322954	A	C	141800	HEMOGLOBIN FUCHU-II	CCGGTCAACTTCAAGGTGAGCGG	2	CCGGTCAACTTCAAGGTGAGCGG,GTCAACTTCAAGGTGAGCGGCGG	1,1	2,2	0.608696,0.608696	3,4	10,8	0.428571,0.158578
16	177397	rs34011123	T	C	141800	HEMOGLOBIN ATTLEBORO	ACCTCCAAATACCGTTAAGCTGG	1	ACCTCCAAATACCGTTAAGCTGG	1	1	0.478261	3	12	0
16	177401	rs34849179	A	C	141800	HEMOGLOBIN TOKONAME	ACCTCCAAATACCGTTAAGCTGG	1	ACCTCCAAATACCGTTAAGCTGG	1	2	0.478261	3	12	0
16	2496834	rs397514713	T	C	613577	EPILEPTIC ENCEPHALOPATHY, EARLY INFANTILE, 16	GGTCTTTGACGTCTTCCTGGTGG	1	GGTCTTTGACGTCTTCCTGGTGG	1	3	0.565217	2	6	0
16	2496899	rs267607104	T	C	613577	MYOCLONIC EPILEPSY, INFANTILE, FAMILIAL	TTCTTCCACAAGGTGAGGGCCGG	2	TTCTTCCACAAGGTGAGGGCCGG,CAAGTTCTTCCACAAGGTGAGGG	1,1	2,3	0.608696,0.521739	2,2	8,5	0.0,0.311185
16	5081009	rs267606651	A	C	605907	CONGENITAL DISORDER OF GLYCOSYLATION, TYPE Ik	ACATCCAGGTCTGCACCCCCTGG	1	ACATCCAGGTCTGCACCCCCTGG	1	1	0.652174	7	6	0
16	14627189	rs751381953	T	C	604212	PULMONARY FIBROSIS AND/OR BONE MARROW FAILURE, TELOMERE-RELATED, 4	TATACCTGGGATAAGATAAAAGG	1	TATACCTGGGATAAGATAAAAGG	1	1	0.347826	1	3	0
16	20348918	rs121917770	T	C	191845	HYPERURICEMIC NEPHROPATHY, FAMILIAL JUVENILE, 1	CACATTGACACATGTGGCCAGGG	2	CACATTGACACATGTGGCCAGGG,CCACATTGACACATGTGGCCAGG	0.5,1.0	2,2	0.565217,0.565217	2,2	2,2	0.226639,0.615385
16	31462641	rs587777663	T	C	615549	ACTH-INDEPENDENT MACRONODULAR ADRENAL HYPERPLASIA 2	GCCCGACTGCGGGATGCTGGTGG	1	GCCCGACTGCGGGATGCTGGTGG	1	1	0.73913	1	4	0
16	46689707	rs146795505	T	C	607213	MEIER-GORLIN SYNDROME 3	CCATGGGGTCGGAGCTGATCGGG	2	CCATGGGGTCGGAGCTGATCGGG,GCCATGGGGTCGGAGCTGATCGG	1,1	1,1	0.695652,0.695652	2,2	8,9	0.471805,0.321913
16	56885307	rs121909385	T	C	600968	GITELMAN SYNDROME	CAACCTGGCCCTCAGCTACTCGG	1	CAACCTGGCCCTCAGCTACTCGG	1	1	0.652174	2	6	0.189449
16	56894558	rs121909379	T	C	600968	GITELMAN SYNDROME	TCCTTGGCCGCAAGAGGAGGTGG	2	TCCTTGGCCGCAAGAGGAGGTGG,ATCTCCTTGGCCGCAAGAGGAGG	1,1	2,3	0.652174,0.608696	1,1	11,11	0,0
16	66517192	rs281865495	T	C	188250	PROGRESSIVE EXTERNAL OPHTHALMOPLEGIA WITH MITOCHONDRIAL DNA DELETIONS, AUTOSOMAL RECESSIVE 3 (1 family)	AAGTCTCAGGATTGGTCCGAAGG	1	AAGTCTCAGGATTGGTCCGAAGG	1	2	0.521739	1	8	0.431373
16	67174230	rs397514600	G	C	605235	MYOCLONUS, FAMILIAL CORTICAL	CCTGGTCGAGACGCTGCAGGCGG	1	CCTGGTCGAGACGCTGCAGGCGG	1	3	0.73913	1	9	1
16	67436797	rs387907117	T	C	614232	APPARENT MINERALOCORTICOID EXCESS	CCGCCGCTATTACCCCGGCCAGG	2	CCGCCGCTATTACCCCGGCCAGG,CGCCGCTATTACCCCGGCCAGGG	0.5,1.0	1,1	0.73913,0.73913	1,1	7,7	0.0,0.278235
16	68813496	rs886039685	G	C	192090	BLEPHAROCHEILODONTIC SYNDROME 1	GCAAAGGTTTGTATGGTACCTGG	1	GCAAAGGTTTGTATGGTACCTGG	1	2	0.478261	2	4	9e-06
16	75479230	rs28937879	A	C	605294	MACULAR CORNEAL DYSTROPHY, TYPE I	GCACCAGGTGCACGATGCGTAGG	1	GCACCAGGTGCACGATGCGTAGG	1	1	0.652174	2	6	3.3e-05
16	79599697	rs727502768	G	C	177075	AYME-GRIPP SYNDROME	GAAGGGGGCACCGAGCTGCACGG	1	GAAGGGGGCACCGAGCTGCACGG	1	5	0.73913	2	3	0.681818
16	81365005	rs119485091	T	C	605379	GIANT AXONAL NEUROPATHY 1	AAGAAAATCTACGCCATGGGTGG	2	AAGAAAATCTACGCCATGGGTGG,AAAATCTACGCCATGGGTGGAGG	0.375,1.000	1,2	0.478261,0.521739	2,2	5,7	0,0
16	86513083	rs121909337	T	C	601089	ALVEOLAR CAPILLARY DYSPLASIA WITH MISALIGNMENT OF PULMONARY VEINS	TGATGTGAGGCTGCCGCCGCAGG	1	TGATGTGAGGCTGCCGCCGCAGG	1	2	0.695652	2	10	0
16	88716885	rs587776987	A	C	611184	DEHYDRATED HEREDITARY STOMATOCYTOSIS	CGCTCATGGTGAACAGCGGCTGG	3	CGCTCATGGTGAACAGCGGCTGG,GCTCATGGTGAACAGCGGCTGGG,CTCATGGTGAACAGCGGCTGGGG	0.7777778,1.0000000,1.0000000	1,1,1	0.652174,0.652174,0.652174	1,2,2	5,4,3	0.0,0.344652,0.119279
16	88818029	rs118204440	T	C	612222	MUCOPOLYSACCHARIDOSIS, TYPE IVA	CACGTTGAGCTGGGGCTGCGCGG	2	CACGTTGAGCTGGGGCTGCGCGG,ACGTTGAGCTGGGGCTGCGCGGG	0.5,1.0	2,2	0.73913,0.73913	2,2	6,6	0.0,0.469676
17	4945973	rs140547520	T	C	176610	AMYOTROPHIC LATERAL SCLEROSIS 18	CACCTTCTTTGCCCATCAGCAGG	1	CACCTTCTTTGCCCATCAGCAGG	1	3	0.565217	4	6	0
17	7583864	rs104894588	T	C	604041	CONGENITAL DISORDER OF GLYCOSYLATION, TYPE If	AATATGGCGGCCGAGGCGGACGG	1	AATATGGCGGCCGAGGCGGACGG	1	1	0.695652	2	7	0
17	7586745	rs104894587	T	C	604041	CONGENITAL DISORDER OF GLYCOSYLATION, TYPE If	TTCCTGGTCATGCACTACAGAGG	1	TTCCTGGTCATGCACTACAGAGG	1	2	0.521739	2	3	0.384615
17	8015404	rs267606857	T	C	600179	CONE-ROD DYSTROPHY 6	AGAGATCGCCAACATGTCACTGG	1	AGAGATCGCCAACATGTCACTGG	1	1	0.521739	2	6	0
17	17227902	rs137852930	G	C	607273	COLORECTAL CANCER, SOMATIC	ATGTCCGACTTTTTGGGCCCCGG	2	ATGTCCGACTTTTTGGGCCCCGG,TGTCCGACTTTTTGGGCCCCGGG	0.5,1.0	1,1	0.608696,0.652174	2,2	8,8	0.0,0.583004
17	28404743	rs80338772	G	C	611672	FOLATE MALABSORPTION, HEREDITARY	CCAGCAGGCTGGTGAGGTAGGGG	1	CCAGCAGGCTGGTGAGGTAGGGG	1	3	0.695652	2	4	0.244567
17	32940889	rs587777690	G	C	615949	NANOPHTHALMOS 4	GTCGGCTGCTGAGGAGCATTTGG	1	GTCGGCTGCTGAGGAGCATTTGG	1	3	0.608696	2	6	0
17	36537312	rs587777733	A	C	610275	HYPERPHOSPHATASIA WITH MENTAL RETARDATION SYNDROME 5 (1 family)	GGTAGCCACTTTGACCATTTGGG	1	GGTAGCCACTTTGACCATTTGGG	1	2	0.521739	2	8	0.295422
17	37739541	rs121918674	G	C	189907	RENAL CYSTS AND DIABETES SYNDROME	GAGGTGCGACTGGTTCAGGCCGG	1	GAGGTGCGACTGGTTCAGGCCGG	1	3	0.695652	2	4	0
17	41586467	rs60171927	T	C	148066	EPIDERMOLYSIS BULLOSA SIMPLEX, DOWLING-MEARA TYPE	GCGGTCATTGAGGTTCTGCATGG	1	GCGGTCATTGAGGTTCTGCATGG	1	2	0.565217	14	13	0
17	42184503	rs104894574	A	C	602358	NARCOLEPSY 1 (1 patient)	CAGCAGCAGTAGCGTCACGGCGG	1	CAGCAGCAGTAGCGTCACGGCGG	1	2	0.695652	2	7	0
17	42614407	rs398123047	A	C	191135	CORTICAL DYSPLASIA, COMPLEX, WITH OTHER BRAIN MALFORMATIONS 4	GGACCCCACCCAGGTAGGGGAGG	1	GGACCCCACCCAGGTAGGGGAGG	1	1	0.73913	2	4	0.619048
17	44253228	rs863225462	T	C	109270	CRYOHYDROCYTOSIS DUE TO BAND 3 HURSTPIERPOINT	GGCATGGGTGACGGAACGCACGG	1	GGCATGGGTGACGGAACGCACGG	1	1	0.695652	2	7	0
17	44258520	rs28931583	G	C	109270	SPHEROCYTOSIS, TYPE 4, DUE TO BAND 3 TUSCALOOSA	TCGGAGGGGGCATCGGTGGGAGG	1	TCGGAGGGGGCATCGGTGGGAGG	1	4	0.73913	2	8	0.303644
17	44349166	rs63751006	T	C	138945	FRONTOTEMPORAL LOBAR DEGENERATION WITH UBIQUITIN-POSITIVE INCLUSIONS	CCATGTGGACCCTGGTGAGCTGG	1	CCATGTGGACCCTGGTGAGCTGG	1	2	0.652174	2	8	0
17	44902549	rs145457535	A	C	614677	CILIARY DYSKINESIA, PRIMARY, 17	ATCACGTGGGGCCGGCTGACCGG	1	ATCACGTGGGGCCGGCTGACCGG	1	1	0.73913	1	10	0
17	46010375	rs63750912	T	C	157140	DEMENTIA, FRONTOTEMPORAL	GGATAATATCAAACACGTCCCGG	2	GGATAATATCAAACACGTCCCGG,GATAATATCAAACACGTCCCGGG	0.5,1.0	2,2	0.478261,0.478261	2,2	9,9	0.0,0.75
17	47302841	rs398122373	G	C	173470	BLEEDING DISORDER, PLATELET-TYPE, 16	GCCAGGTGAGTGAACCCTGACGG	1	GCCAGGTGAGTGAACCCTGACGG	1	3	0.652174	2	6	0.23869
17	50203629	rs1107946	A	C	120150	BONE MINERAL DENSITY VARIATION QUANTITATIVE TRAIT LOCUS	CAAGAGAACCCCTCCCTAATAGG	1	CAAGAGAACCCCTCCCTAATAGG	1	3	0.521739	2	2	0
17	58206479	rs137853105	A	C	609883	BARDET-BIEDL SYNDROME 13	CTGCAGACAGTGCAAGCGGAAGG	1	CTGCAGACAGTGCAAGCGGAAGG	1	2	0.608696	1	5	0
17	58279553	rs78950939	T	C	606989	MYELOPEROXIDASE DEFICIENCY	GTGCGGTATTTGTCCTGCTCCGG	2	GTGCGGTATTTGTCCTGCTCCGG,TGCGGTATTTGTCCTGCTCCGGG	1,1	1,2	0.608696,0.608696	2,2	6,6	0.6875,0.422855
17	63941508	rs80338962	T	C	603967	HYPERKALEMIC PERIODIC PARALYSIS	TGTACATGTTGACCACGATGAGG	1	TGTACATGTTGACCACGATGAGG	1	1	0.478261	3	6	0
17	63941984	rs121908550	A	C	603967	PARAMYOTONIA CONGENITA	TCAGAGAGGGCAAGGCCTGCGGG	3	TCAGAGAGGGCAAGGCCTGCGGG,CAGAGAGGGCAAGGCCTGCGGGG,GTCAGAGAGGGCAAGGCCTGCGG	1,1,1	2,2,3	0.695652,0.73913,0.695652	2,1,2	6,6,6	0.463744,0.191315,0.377529
17	63945602	rs121908549	T	C	603967	MYOTONIA CONGENITA, ATYPICAL, ACETAZOLAMIDE-RESPONSIVE	TGATGGAGGGGATGGCGCCTAGG	1	TGATGGAGGGGATGGCGCCTAGG	1	1	0.652174	1	6	0.628562
17	68554829	rs587776914	T	C	611062	AMELOGENESIS IMPERFECTA, TYPE IG	GTAATCTGCAAAGGAGGAGAAGG	2	GTAATCTGCAAAGGAGGAGAAGG,TAATCTGCAAAGGAGGAGAAGGG	0.5,1.0	2,2	0.478261,0.478261	2,2	4,5	0.0,0.30493
17	75517064	rs113994151	T	C	608755	PONTOCEREBELLAR HYPOPLASIA, TYPE 4	TTGAAGTCTCCCGCGGTGAGCGG	2	TTGAAGTCTCCCGCGGTGAGCGG,AAGTCTCCCGCGGTGAGCGGCGG	0.375,1.000	1,2	0.652174,0.73913	2,2	5,7	0,0
17	75736077	rs121912463	T	C	147557	EPIDERMOLYSIS BULLOSA, JUNCTIONAL, WITH PYLORIC ATRESIA	GGCCAGTGTGTGTGTGAGCCTGG	1	GGCCAGTGTGTGTGTGAGCCTGG	1	1	0.652174	1	5	0.239286
18	9117869	rs906807	T	C	600532	RECLASSIFIED - VARIANT OF UNKNOWN SIGNIFICANCE	ACAGTTATGCAAAATGGAGCTGG	1	ACAGTTATGCAAAATGGAGCTGG	1	3	0.434783	2	1	0
18	13884758	rs28940892	T	C	607397	GLUCOCORTICOID DEFICIENCY 1	AGACATGTAGCAGGCGCAGTAGG	3	AGACATGTAGCAGGCGCAGTAGG,GACATGTAGCAGGCGCAGTAGGG,ACATGTAGCAGGCGCAGTAGGGG	0.1111111,1.0000000,1.0000000	2,2,2	0.565217,0.608696,0.608696	2,2,2	8,9,9	0.0,0.290418,0.246409
18	31592992	rs121918077	G	C	176300	AMYLOIDOSIS, HEREDITARY, TRANSTHYRETIN-RELATED	GAAAGGCTGCTGATGACACCTGG	2	GAAAGGCTGCTGATGACACCTGG,AAAGGCTGCTGATGACACCTGGG	0.375,1.000	2,3	0.565217,0.565217	2,2	4,5	0.0,0.223518
18	31598631	rs121918088	T	C	176300	CARPAL TUNNEL SYNDROME, FAMILIAL	CCCCTACTCCTATTCCACCACGG	1	CCCCTACTCCTATTCCACCACGG	1	2	0.608696	1	12	0.369374
18	52906134	rs121912967	T	C	120470	ESOPHAGEAL CARCINOMA, SOMATIC	AGCCCATGCCAACAATCCACTGG	1	AGCCCATGCCAACAATCCACTGG	1	1	0.565217	2	4	0
19	918604	rs104894703	T	C	604161	HYPOGONADOTROPIC HYPOGONADISM 8 WITHOUT ANOSMIA	TGCTGTACCCGCTGCCCGGCTGG	1	TGCTGTACCCGCTGCCCGGCTGG	1	2	0.73913	2	4	0
19	7184583	rs121913145	T	C	147670	DONOHUE SYNDROME	GCTGTGGCAACAGAGGCCTTCGG	1	GCTGTGGCAACAGAGGCCTTCGG	1	1	0.652174	2	7	0.569697
19	7267559	rs121913159	G	C	147670	DONOHUE SYNDROME	TCTCGATGCGGACAGAACCCCGG	2	TCTCGATGCGGACAGAACCCCGG,CTCGATGCGGACAGAACCCCGGG	1,1	2,2	0.652174,0.695652	2,2	5,4	0.0,0.349741
19	7556526	rs587777183	T	C	603197	BOUCHER-NEUHAUSER SYNDROME	CCTTTAACCGCAGCATCCATCGG	1	CCTTTAACCGCAGCATCCATCGG	1	2	0.565217	2	8	0
19	10224487	rs869312750	T	C	605111	DEAFNESS, AUTOSOMAL RECESSIVE 68	GCTGCCATACAGCTTGACCTTGG	1	GCTGCCATACAGCTTGACCTTGG	1	1	0.565217	1	3	0.635556
19	11105602	rs200238879	T	C	606945	FH ICELAND	ACTGCGGTATGGGCGGGGCCAGG	1	ACTGCGGTATGGGCGGGGCCAGG	1	1	0.73913	1	9	0
19	13025355	rs387907255	G	C	164005	SOTOS SYNDROME 2	TGCGCCAGGCTGACAAGGTGTGG	1	TGCGCCAGGCTGACAAGGTGTGG	1	2	0.652174	1	4	0.551515
19	16490519	rs142951029	T	C	611414	CARDIOMYOPATHY, FAMILIAL HYPERTROPHIC, 19 (1 patient)	CGGTTTGAAGCGTGCAGAGATGG	1	CGGTTTGAAGCGTGCAGAGATGG	1	3	0.565217	2	8	0.384615
19	17341078	rs886037735	G	C	608536	COMBINED OXIDATIVE PHOSPHORYLATION DEFICIENCY 23	CATGCTGGATGCTTCTGACCTGG	1	CATGCTGGATGCTTCTGACCTGG	1	3	0.565217	2	4	0
19	17816920	rs121912555	G	C	146738	CRYPTORCHIDISM	CAGGGTTGGTGGCAGCTGCACGG	1	CAGGGTTGGTGGCAGCTGCACGG	1	3	0.695652	2	6	0.606061
19	18599736	rs137853143	A	C	604237	COLD-INDUCED SWEATING SYNDROME 1	GGTCCAGTAGAGGCCCTCGGCGG	1	GGTCCAGTAGAGGCCCTCGGCGG	1	1	0.73913	2	6	0
19	18786036	rs28936669	T	C	600310	PSEUDOACHONDROAPLASIA	ATTGTCGTCGTCGTCGTCGCAGG	1	ATTGTCGTCGTCGTCGTCGCAGG	1	2	0.608696	2	11	0
19	38584989	rs118192170	T	C	180901	CENTRAL CORE DISEASE	AGGCATTGGGGACGAGATCGAGG	1	AGGCATTGGGGACGAGATCGAGG	1	2	0.608696	2	9	0
19	41007057	rs371424910	T	C	123930	EFAVIRENZ, POOR METABOLISM OF	CTCTGTATTCGGCCAGGTCAGGG	1	CTCTGTATTCGGCCAGGTCAGGG	1	3	0.608696	2	7	0.364495
19	41970533	rs80356535	A	C	182350	DYSTONIA 12	GTCGAAGATCAGGCGGCCTGTGG	1	GTCGAAGATCAGGCGGCCTGTGG	1	3	0.652174	2	6	0.9
19	42249934	rs886041001	T	C	611888	CHITAYAT SYNDROME	CTTGTTATAGTAATAGCTGTGGG	1	CTTGTTATAGTAATAGCTGTGGG	1	3	0.391304	2	3	0.356011
19	42250567	rs864321680	T	C	611888	CRANIOSYNOSTOSIS 4	AAACCCTGGGGACGGGAGGCAGG	2	AAACCCTGGGGACGGGAGGCAGG,AACCCTGGGGACGGGAGGCAGGG	0.5,1.0	1,1	0.695652,0.73913	4,4	6,6	0.0,0.279953
19	42254999	rs864321681	T	C	611888	CRANIOSYNOSTOSIS 4	TCTTCATGCTGGGGGGCCCGGGG	2	TCTTCATGCTGGGGGGCCCGGGG,GTCTTCATGCTGGGGGGCCCGGG	0.5,1.0	2,3	0.73913,0.73913	2,2	6,6	0.161333,0.600784
19	44907853	rs769452	T	C	107741	APOE4(-)-FREIBURG	AACTGGCACTGGGTCGCTTTTGG	1	AACTGGCACTGGGTCGCTTTTGG	1	1	0.565217	2	7	0.025
19	47836381	rs104894671	A	C	602225	CONE-ROD DYSTROPHY 2	CCTGAGTCCAGGGTTCAGGTGGG	3	CCTGAGTCCAGGGTTCAGGTGGG,GCCTGAGTCCAGGGTTCAGGTGG,CTGAGTCCAGGGTTCAGGTGGGG	0.8888889,1.0000000,1.0000000	1,1,1	0.652174,0.652174,0.652174	2,2,2	4,3,4	0.214581,0.357807,0.142846
19	54930571	rs104895503	T	C	609661	HYDATIDIFORM MOLE, RECURRENT, 1	TCTGGTTGATACTCAAGTCCAGG	1	TCTGGTTGATACTCAAGTCCAGG	1	2	0.478261	2	2	0
19	55151912	rs267607129	G	C	191044	CARDIOMYOPATHY, DILATED, 1FF	CTCCCGGTTTTCCTGGAGGATGG	1	CTCCCGGTTTTCCTGGAGGATGG	1	2	0.608696	1	12	0.2
19	55154047	rs104894730	T	C	191044	CARDIOMYOPATHY, FAMILIAL RESTRICTIVE, 1	CCTCCTTCTTCACCTGCTTGAGG	2	CCTCCTTCTTCACCTGCTTGAGG,CCTTCTTCACCTGCTTGAGGTGG	0.5,1.0	2,3	0.565217,0.565217	2,2	9,9	0.257207,0.537815
2	1903189	rs869320676	A	C	613084	MENTAL RETARDATION, AUTOSOMAL DOMINANT 39	GGAATATTTCTCGAGCTCCTTGG	1	GGAATATTTCTCGAGCTCCTTGG	1	2	0.478261	1	2	0.941176
2	5692899	rs587777480	T	C	600898	MENTAL RETARDATION, AUTOSOMAL DOMINANT 27	TATGGTCCAAGATCGAACGCAGG	1	TATGGTCCAAGATCGAACGCAGG	1	1	0.521739	2	5	0
2	26495075	rs80356584	T	C	603681	DEAFNESS, AUTOSOMAL RECESSIVE 9	GCTGACCTGCAGGCAGGAGAAGG	4	GCTGACCTGCAGGCAGGAGAAGG,CTGACCTGCAGGCAGGAGAAGGG,TGACCTGCAGGCAGGAGAAGGGG,GACCTGCAGGCAGGAGAAGGGGG	0.46875,1.00000,1.00000,1.00000	1,1,1,1	0.652174,0.652174,0.652174,0.695652	2,2,2,2	7,8,9,9	0.419626,0.284697,0.181039,0.256469
2	55656148	rs397514599	T	C	610316	DEAFNESS, AUTOSOMAL RECESSIVE 70 (1 family)	GACTTCAGATGTAACTCTTATGG	1	GACTTCAGATGTAACTCTTATGG	1	2	0.391304	3	2	0
2	86252072	rs387907242	T	C	609139	NEURONOPATHY, DISTAL HEREDITARY MOTOR, TYPE VB (1 family)	TCCTGTCAAAGGAAAAACAGAGG	1	TCCTGTCAAAGGAAAAACAGAGG	1	2	0.434783	1	4	0
2	96761970	rs74552543	T	C	607805	JALILI SYNDROME	AAGCTCCTGGACTTTTTTCTGGG	1	AAGCTCCTGGACTTTTTTCTGGG	1	2	0.478261	2	3	0.278194
2	166280452	rs182650126	T	C	603415	NEUROPATHY, SMALL FIBER	GTAATTGCAAGATCTACAAAAGG	1	GTAATTGCAAGATCTACAAAAGG	1	2	0.347826	2	4	0.642857
2	166281786	rs121908919	T	C	603415	GENERALIZED EPILEPSY WITH FEBRILE SEIZURES PLUS, TYPE 7	CCTTTTCTTGTGTATTTGATTGG	1	CCTTTTCTTGTGTATTTGATTGG	1	4	0.347826	2	7	0.533333
2	166311728	rs267607030	T	C	603415	ERYTHERMALGIA, PRIMARY	AAGCTCTGAGGTCCTGGGGGAGG	1	AAGCTCTGAGGTCCTGGGGGAGG	1	2	0.652174	2	8	0.390097
2	169280348	rs80338745	A	C	600073	DONNAI-BARROW SYNDROME	TCTATTTACCTTATTTTGCACGG	1	TCTATTTACCTTATTTTGCACGG	1	2	0.347826	2	5	0.476264
2	176092922	rs536639583	G	C	142989	SYNPOLYDACTYLY 1	ATGGACGGGCTGCGGGCAGACGG	1	ATGGACGGGCTGCGGGCAGACGG	1	3	0.73913	2	2	0
2	190294639	rs786200864	A	C	610690	3-@HYDROXYISOBUTYRYL-CoA HYDROLASE DEFICIENCY	TATTCAAATGTAACAGAAGATGG	1	TATTCAAATGTAACAGAAGATGG	1	3	0.304348	1	5	0.375518
2	215406306	rs137854488	T	C	135600	GLOMERULOPATHY WITH FIBRONECTIN DEPOSITS 2	GAAGTAATAGGTGACCCCAGGGG	1	GAAGTAATAGGTGACCCCAGGGG	1	2	0.565217	1	2	0.26727
2	218661090	rs121908579	G	C	603647	BJORNSTAD SYNDROME WITH MILD MITOCHONDRIAL COMPLEX III DEFICIENCY	GAAGGGTGTCCAACTGGGCCTGG	1	GAAGGGTGTCCAACTGGGCCTGG	1	4	0.652174	2	4	0
2	219210036	rs387906910	G	C	605452	MICROPHTHALMIA, ISOLATED, WITH COLOBOMA 7	GACAACAGAGCCTCGTGTCTGGG	2	GACAACAGAGCCTCGTGTCTGGG,ACAACAGAGCCTCGTGTCTGGGG	1,1	1,1	0.608696,0.608696	2,2	10,11	0.285098,0.211039
2	219218166	rs397514757	T	C	605452	DYSCHROMATOSIS UNIVERSALIS HEREDITARIA 3	GTGGGCTGTTCCAAGACACCAGG	2	GTGGGCTGTTCCAAGACACCAGG,TGGGCTGTTCCAAGACACCAGGG	0.25,1.00	1,2	0.608696,0.608696	1,2	2,3	0.0,0.333459
2	219421350	rs57639980	T	C	125660	MYOPATHY, MYOFIBRILLAR, 1	ATTCCCTGATGAGGCAGATGCGG	2	ATTCCCTGATGAGGCAGATGCGG,TTCCCTGATGAGGCAGATGCGGG	0.5,1.0	1,1	0.565217,0.608696	1,1	7,7	0.164966,0.260268
2	219421394	rs121913000	G	C	125660	MYOPATHY, MYOFIBRILLAR, 1	CAGTGAGGCCAGTGGCTACCAGG	1	CAGTGAGGCCAGTGGCTACCAGG	1	3	0.652174	2	6	0
2	222297061	rs387906947	G	C	606597	WAARDENBURG SYNDROME, TYPE 1	AGCCGTGGGACACGCGCAGCTGG	1	AGCCGTGGGACACGCGCAGCTGG	1	3	0.73913	2	4	0
2	232526664	rs121909508	T	C	100720	MYASTHENIC SYNDROME, CONGENITAL, 3B, FAST-CHANNEL	AACCTCATCTCCCTGGTGAGAGG	1	AACCTCATCTCCCTGGTGAGAGG	1	2	0.565217	2	7	0.287179
2	233761152	rs587776764	G	C	191740	CRIGLER-NAJJAR SYNDROME, TYPE I	ATCCCAGGTGTGTATTGGAGTGG	2	ATCCCAGGTGTGTATTGGAGTGG,TCCCAGGTGTGTATTGGAGTGGG	0.5,1.0	2,2	0.521739,0.565217	2,2	5,5	0.0,0.159724
2	238257003	rs121908635	T	C	603426	ADVANCED SLEEP PHASE SYNDROME, FAMILIAL, 1	GCCACACTCTCTGCCTTGCCCGG	1	GCCACACTCTCTGCCTTGCCCGG	1	1	0.695652	2	6	0.470588
2	240773246	rs387907259	G	C	601255	SPASTIC PARAPLEGIA 30, AUTOSOMAL RECESSIVE	TTGGCCCGGTCAGCATACCTGGG	2	TTGGCCCGGTCAGCATACCTGGG,GCCCGGTCAGCATACCTGGGTGG	1,1	2,2	0.652174,0.695652	2,2	1,1	0.266443,0.0
2	240873995	rs121908520	T	C	604285	HYPEROXALURIA, PRIMARY, TYPE I	CCTGTACTCGGGCTCCCAGAAGG	1	CCTGTACTCGGGCTCCCAGAAGG	1	2	0.652174	1	10	0
20	968024	rs74315420	T	C	610573	NAIL DISORDER, NONSYNDROMIC CONGENITAL, 4	CGTACTGGCGGATGCCTTCCCGG	1	CGTACTGGCGGATGCCTTCCCGG	1	1	0.695652	2	10	0
20	3228299	rs121909396	T	C	610206	CORNEAL DYSTROPHY AND PERCEPTIVE DEAFNESS	AGATCATCTTCATGTAGGGCAGG	2	AGATCATCTTCATGTAGGGCAGG,GATCATCTTCATGTAGGGCAGGG	0.5,1.0	2,2	0.478261,0.521739	2,2	6,6	0.0,0.29293
20	3910646	rs137852964	T	C	606157	NEURODEGENERATION WITH BRAIN IRON ACCUMULATION 1, ATYPICAL	ATTGACTCAGTCGGATTCAATGG	1	ATTGACTCAGTCGGATTCAATGG	1	1	0.434783	1	5	0.052288
20	9409166	rs397514483	A	C	600810	AURICULOCONDYLAR SYNDROME 2	TCACTGAACTATCAAACCCCAGG	1	TCACTGAACTATCAAACCCCAGG	1	2	0.478261	2	4	0
20	14327217	rs398124651	T	C	604808	HYPOGONADOTROPIC HYPOGONADISM 21 WITH ANOSMIA, SUSCEPTIBILITY TO	GAAATTCATCTAAACTGTTGTGG	1	GAAATTCATCTAAACTGTTGTGG	1	2	0.347826	2	3	0.040741
20	32789007	rs121908947	T	C	602900	IMMUNODEFICIENCY-CENTROMERIC INSTABILITY-FACIAL ANOMALIES SYNDROME 1	CAAGTTCTCCGAGGTGAGTCCGG	3	CAAGTTCTCCGAGGTGAGTCCGG,AGTTCTCCGAGGTGAGTCCGGGG,AAGTTCTCCGAGGTGAGTCCGGG	0.7777778,1.0000000,1.0000000	3,2,3	0.608696,0.652174,0.608696	2,2,2	4,4,4	0.0,0.378179,0.842857
20	34292375	rs121918608	T	C	180960	HYPERMETHIONINEMIA WITH S-ADENOSYLHOMOCYSTEINE HYDROLASE DEFICIENCY	GCGGGTACTTGGTGTGGATGAGG	1	GCGGGTACTTGGTGTGGATGAGG	1	1	0.608696	2	8	0
20	35433954	rs121909348	A	C	601146	BRACHYDACTYLY, TYPE C	CTGCTTATACACCACGTTGTTGG	1	CTGCTTATACACCACGTTGTTGG	1	1	0.478261	2	3	0
20	35434297	rs121909349	A	C	601146	SYMPHALANGISM, PROXIMAL, 1B	GCTGAACAGGTACTCATACACGG	1	GCTGAACAGGTACTCATACACGG	1	3	0.521739	2	6	0
20	44626601	rs387906267	T	C	608958	SEVERE COMBINED IMMUNODEFICIENCY, AUTOSOMAL RECESSIVE, T CELL-NEGATIVE, B CELL-NEGATIVE, NK CELL-NEGATIVE, DUE TO ADENOSINE DEAMINASE DEFICIENCY	GCCCCTGGGAAGGGAAGAAAGGG	3	GCCCCTGGGAAGGGAAGAAAGGG,AGCCCCTGGGAAGGGAAGAAAGG,CCCCTGGGAAGGGAAGAAAGGGG	0.8888889,1.0000000,1.0000000	1,1,1	0.652174,0.608696,0.652174	2,2,2	7,7,7	0.248152,0.668555,0.330374
20	57561545	rs202197769	T	C	614168	PHOSPHOENOLPYRUVATE CARBOXYKINASE DEFICIENCY, CYTOSOLIC	CCACATCTGTGACGGCTCTGAGG	1	CCACATCTGTGACGGCTCTGAGG	1	2	0.608696	2	5	0
20	63413577	rs397515420	T	C	602235	EPILEPTIC ENCEPHALOPATHY, EARLY INFANTILE, 7	CGCATGACACTGCAGGGGGGTGG	3	CGCATGACACTGCAGGGGGGTGG,AACCGCATGACACTGCAGGGGGG,GCATGACACTGCAGGGGGGTGGG	0.8888889,1.0000000,1.0000000	1,1,1	0.695652,0.652174,0.695652	2,2,2	15,16,14	0.0,0.253005,0.222529
20	63695558	rs587777037	T	C	608833	DYSKERATOSIS CONGENITA, AUTOSOMAL RECESSIVE 5	CTGTGTGTGCCAGGGCTGTGGGG	1	CTGTGTGTGCCAGGGCTGTGGGG	1	3	0.695652	2	5	0.204897
21	31667356	rs74315452	T	C	147450	AMYOTROPHIC LATERAL SCLEROSIS 1	TTGCATCATTGGCCGCACACTGG	1	TTGCATCATTGGCCGCACACTGG	1	1	0.565217	1	5	0
21	31668547	rs121912446	T	C	147450	AMYOTROPHIC LATERAL SCLEROSIS 1	GTTTGGCTTGTGGTGTAATTGGG	2	GTTTGGCTTGTGGTGTAATTGGG,CGTTTGGCTTGTGGTGTAATTGG	0.5,1.0	2,2	0.478261,0.478261	1,1	4,5	0.241136,0.782609
21	32645791	rs1057524880	T	C	604297	EPILEPTIC ENCEPHALOPATHY, EARLY INFANTILE, 53	GAACCTAAAAAGCGCACAGGAGG	1	GAACCTAAAAAGCGCACAGGAGG	1	1	0.521739	2	2	0
21	32657036	rs1057524877	T	C	604297	EPILEPTIC ENCEPHALOPATHY, EARLY INFANTILE, 53	CCATAGTGCAGCAAAGTGCCTGG	1	CCATAGTGCAGCAAAGTGCCTGG	1	2	0.565217	1	5	0
21	43059299	rs121964967	T	C	613381	HOMOCYSTINURIA, PYRIDOXINE-RESPONSIVE	AGGAACTTGGTCCTGCGGGATGG	4	AGGAACTTGGTCCTGCGGGATGG,GGAACTTGGTCCTGCGGGATGGG,GAACTTGGTCCTGCGGGATGGGG,AACTTGGTCCTGCGGGATGGGGG	0.203125,1.000000,1.000000,1.000000	2,2,2,3	0.608696,0.652174,0.652174,0.652174	4,4,4,4	5,5,5,4	0.0,0.156902,0.429795,0.548621
21	46126144	rs267606747	T	C	120240	ULLRICH CONGENITAL MUSCULAR DYSTROPHY 1, AUTOSOMAL RECESSIVE	CGCCTGCGACAAGCCACAGCAGG	1	CGCCTGCGACAAGCCACAGCAGG	1	1	0.695652	1	12	0
22	17181904	rs376785840	T	C	607575	POLYARTERITIS NODOSA, CHILDHOOD-ONSET	GAAATCATAGGACAAGCCTTTGG	1	GAAATCATAGGACAAGCCTTTGG	1	2	0.434783	2	5	0.433333
22	17207277	rs587777241	G	C	607575	POLYARTERITIS NODOSA, CHILDHOOD-ONSET	TGGAGGTGCAAGGCAGCCCCTGG	1	TGGAGGTGCAAGGCAGCCCCTGG	1	3	0.695652	1	7	0.634524
22	30941550	rs886037934	T	C	616661	CHARCOT-MARIE-TOOTH DISEASE, AXONAL, TYPE 2Z	CCGCTCTGGCTTCCTGGAGAGGG	2	CCGCTCTGGCTTCCTGGAGAGGG,GCCGCTCTGGCTTCCTGGAGAGG	0.5,1.0	2,2	0.695652,0.695652	2,2	5,6	0.223696,0.704167
22	38112212	rs121908680	A	C	603604	NEURODEGENERATION WITH BRAIN IRON ACCUMULATION 2A	GTGCTCATAGATGTAGACCTCGG	1	GTGCTCATAGATGTAGACCTCGG	1	1	0.521739	2	10	0
22	40359279	rs119450945	T	C	608222	ADENYLOSUCCINASE DEFICIENCY	AAGATGGTGACAGAAAAGGCAGG	1	AAGATGGTGACAGAAAAGGCAGG	1	2	0.478261	1	1	0.65
22	42693321	rs397514502	G	C	607922	NOR POLYAGGLUTINATION SYNDROME	GGACTGGGTGCCCAGCACGTTGG	1	GGACTGGGTGCCCAGCACGTTGG	1	3	0.695652	2	7	0
22	50454858	rs200488568	T	C	603560	CHARCOT-MARIE-TOOTH DISEASE, TYPE 4B3	CAGGCGTCCTCTTGCTCAGCCGG	1	CAGGCGTCCTCTTGCTCAGCCGG	1	1	0.695652	2	5	0
22	50527265	rs149977726	T	C	131222	MITOCHONDRIAL DNA DEPLETION SYNDROME 1 (MNGIE TYPE)	CACGAGTTTCTTACTGAGAATGG	2	CACGAGTTTCTTACTGAGAATGG,GAGTTTCTTACTGAGAATGGAGG	1,1	2,4	0.434783,0.434783	2,1	1,1	0,0
22	50626976	rs74315457	A	C	607574	METACHROMATIC LEUKODYSTROPHY, JUVENILE	GTGGGATGGGGACCAGGCCCTGG	1	GTGGGATGGGGACCAGGCCCTGG	1	1	0.73913	2	4	0.620513
3	9739564	rs1057519515	T	C	602410	INTELLECTUAL DEVELOPMENTAL DISORDER WITH DYSMORPHIC FACIES AND PTOSIS	ATTTGCAAACAACGGGGCTCAGG	1	ATTTGCAAACAACGGGGCTCAGG	1	1	0.521739	2	4	0
3	10142139	rs5030809	T	C	608537	VON HIPPEL-LINDAU SYNDROME	CCCTACCCAACGCTGCCGCCTGG	1	CCCTACCCAACGCTGCCGCCTGG	1	1	0.73913	2	9	0
3	12416825	rs121909242	A	C	601487	COLON CANCER, SOMATIC	CTGCCAGTTTCGCTCCGTGGAGG	1	CTGCCAGTTTCGCTCCGTGGAGG	1	1	0.652174	2	5	0
3	15645224	rs80338685	A	C	609019	BIOTINIDASE DEFICIENCY	TCCAAGTGTGTGCCCTGGTCAGG	1	TCCAAGTGTGTGCCCTGGTCAGG	1	2	0.608696	2	7	0
3	30672106	rs28934568	T	C	190182	LOEYS-DIETZ SYNDROME 2	AGTTCCTGACGGCTGAGGAGCGG	1	AGTTCCTGACGGCTGAGGAGCGG	1	2	0.652174	2	7	0.199095
3	38560418	rs28937317	T	C	600163	LONG QT SYNDROME 3	GCATTGACCACCACCTCAAGTGG	1	GCATTGACCACCACCTCAAGTGG	1	2	0.565217	2	4	0
3	38604837	rs199473115	G	C	600163	ATRIAL FIBRILLATION, FAMILIAL, 10	GGCTGTTTACTGGGGCCAAAGGG	3	GGCTGTTTACTGGGGCCAAAGGG,TGGCTGTTTACTGGGGCCAAAGG,GCTGTTTACTGGGGCCAAAGGGG	0.8888889,1.0000000,1.0000000	1,1,1	0.608696,0.565217,0.608696	2,2,2	7,7,7	0.352665,0.6,0.206831
3	39391956	rs121918331	G	C	610819	ANEMIA, SIDEROBLASTIC, 2, PYRIDOXINE-REFRACTORY	CTTCGAGATGCGCCCTTCTCAGG	1	CTTCGAGATGCGCCCTTCTCAGG	1	2	0.608696	2	6	0
3	47084336	rs869025570	A	C	612778	LUSCAN-LUMISH SYNDROME	TCCTCCAACATATTTTTAGTAGG	1	TCCTCCAACATATTTTTAGTAGG	1	2	0.347826	2	3	0.358135
3	48593538	rs121912856	T	C	120120	EPIDERMOLYSIS BULLOSA DYSTROPHICA INVERSA, AUTOSOMAL RECESSIVE	TCACCTTGGGGACACCAGGTCGG	2	TCACCTTGGGGACACCAGGTCGG,CACCTTGGGGACACCAGGTCGGG	0.5,1.0	2,2	0.652174,0.695652	2,2	6,6	0.335341,0.356934
3	49422237	rs121964983	T	C	238310	GLYCINE ENCEPHALOPATHY	GCCAGGTGGAAGTCATAGAGCGG	1	GCCAGGTGGAAGTCATAGAGCGG	1	1	0.608696	1	6	0.092308
3	53092605	rs796053522	T	C	611908	CONGENITAL DISORDER OF GLYCOSYLATION, TYPE In	CAGCATCACAAAATTGTACCTGG	3	CAGCATCACAAAATTGTACCTGG,AGCATCACAAAATTGTACCTGGG,GCATCACAAAATTGTACCTGGGG	0.1111111,0.8888889,1.0000000	1,1,1	0.434783,0.434783,0.478261	2,2,2	4,5,5	0.0,0.236018,0.289648
3	58109627	rs28937587	G	C	603381	ATELOSTEOGENESIS, TYPE III	GGGCCAGGTGTGGAGAGAAGTGG	1	GGGCCAGGTGTGGAGAGAAGTGG	1	2	0.652174	2	2	0.375693
3	101275694	rs267606874	G	C	607056	RETINITIS PIGMENTOSA 56	GCTCTCTGAGGCACCTTCATAGG	1	GCTCTCTGAGGCACCTTCATAGG	1	1	0.565217	2	7	0
3	120638562	rs120074170	A	C	607474	ALKAPTONURIA	TCAATACTGTGAAAATGGATGGG	2	TCAATACTGTGAAAATGGATGGG,GTCAATACTGTGAAAATGGATGG	0.375,1.000	2,3	0.391304,0.391304	1,1	2,3	0.294633,0.320856
3	122284595	rs104893704	T	C	601199	HYPERCALCIURIC HYPERCALCEMIA	ACGCTTTCAAGGTGGCTGCCCGG	2	ACGCTTTCAAGGTGGCTGCCCGG,CGCTTTCAAGGTGGCTGCCCGGG	0.5,1.0	3,3	0.652174,0.695652	2,2	3,3	0.0,0.432931
3	128807614	rs121909081	G	C	602298	CHARCOT-MARIE-TOOTH DISEASE, AXONAL, TYPE 2B	TGCCAAGGAGGCCATCAACGTGG	1	TGCCAAGGAGGCCATCAACGTGG	1	2	0.608696	2	3	0.254545
3	129061809	rs28933378	T	C	173515	BERNARD-SOULIER SYNDROME, TYPE C	CCCATGTACCTGCCGCGCCCTGG	1	CCCATGTACCTGCCGCGCCCTGG	1	2	0.73913	2	4	0
3	138945901	rs104893738	G	C	605597	BLEPHAROPHIMOSIS, PTOSIS, AND EPICANTHUS INVERSUS, TYPE I	ATTGTACGAGTTCACTACGCCGG	1	ATTGTACGAGTTCACTACGCCGG	1	2	0.521739	2	6	0
3	138946472	rs28937884	A	C	605597	BLEPHAROPHIMOSIS, PTOSIS, AND EPICANTHUS INVERSUS, TYPE I	GATGATGTACTGGTAGATGCCGG	1	GATGATGTACTGGTAGATGCCGG	1	1	0.521739	1	5	0
3	139350318	rs387906924	T	C	605810	COMBINED OXIDATIVE PHOSPHORYLATION DEFICIENCY 5	ATCTTAGGGTAAGGTGACTTAGG	1	ATCTTAGGGTAAGGTGACTTAGG	1	2	0.434783	1	6	0.204082
3	148996462	rs143137713	G	C	603942	POLYGLUCOSAN BODY MYOPATHY 2	ATTCATGGATGCAGATACTCTGG	1	ATTCATGGATGCAGATACTCTGG	1	2	0.434783	2	6	0
3	155168572	rs879253752	T	C	120520	CHARCOT-MARIE-TOOTH DISEASE, AXONAL, TYPE 2T	CAGTGCATGGTGTATCAGTATGG	1	CAGTGCATGGTGTATCAGTATGG	1	2	0.478261	2	5	0
3	155853659	rs121909484	A	C	603690	SPASTIC PARAPLEGIA 42, AUTOSOMAL DOMINANT	AGACAAAACTGAAGAAAGCTTGG	1	AGACAAAACTGAAGAAAGCTTGG	1	4	0.391304	2	3	0.26693
3	179210192	rs121913272	T	C	171834	CONGENITAL LIPOMATOUS OVERGROWTH, VASCULAR MALFORMATIONS, AND EPIDERMAL NEVI, SOMATIC	GGAACACTGTCCATTGGCATGGG	2	GGAACACTGTCCATTGGCATGGG,GAACACTGTCCATTGGCATGGGG	0.5,1.0	1,1	0.565217,0.565217	2,2	6,6	0.234116,0.241753
3	183650358	rs1057515580	T	C	611295	EPIDERMOLYSIS BULLOSA SIMPLEX, GENERALIZED, WITH SCARRING AND HAIR LOSS	GTAACAATGGTACTAATATTGGG	1	GTAACAATGGTACTAATATTGGG	1	1	0.347826	2	5	0.20187
3	184144111	rs28937596	T	C	603945	LEUKOENCEPHALOPATHY WITH VANISHING WHITE MATTER	AGGCCTGGAGCCCTGTTTTTAGG	1	AGGCCTGGAGCCCTGTTTTTAGG	1	1	0.565217	2	5	0.289216
4	1002392	rs121965024	A	C	252800	HURLER SYNDROME	CACGCTCACCGCGCGCTTCCAGG	1	CACGCTCACCGCGCGCTTCCAGG	1	1	0.73913	1	9	0
4	6302281	rs104893883	T	C	606201	DEAFNESS, AUTOSOMAL DOMINANT 6	ACCATCCTGGAGGGCCGCCTGGG	1	ACCATCCTGGAGGGCCGCCTGGG	1	2	0.73913	2	8	0.322931
4	10019000	rs863225072	A	C	606142	HYPOURICEMIA, RENAL, 2, AUTOSOMAL RECESSIVE	CCGACAGGTTGTAGCCGTAGAGG	1	CCGACAGGTTGTAGCCGTAGAGG	1	2	0.608696	2	5	0
4	17492328	rs104893866	T	C	612676	HYPERPHENYLALANINEMIA, BH4-DEFICIENT, C	ATGCCGTACCCGATCATACCTGG	2	ATGCCGTACCCGATCATACCTGG,TGCCGTACCCGATCATACCTGGG	0.5,1.0	1,1	0.565217,0.608696	2,2	6,6	0.0,1.0
4	39185739	rs387906982	T	C	608151	SHORT-RIB THORACIC DYSPLASIA 5 WITHOUT POLYDACTYLY (1 patient)	TCTCACTGCTAGAAAAGACTTGG	1	TCTCACTGCTAGAAAAGACTTGG	1	1	0.434783	2	2	0.220014
4	80202243	rs863225286	T	C	616639	EPILEPSY, PROGRESSIVE MYOCLONIC, 10 (1 family)	CAGACTTCCACAACCTGGCCAGG	2	CAGACTTCCACAACCTGGCCAGG,AGACTTCCACAACCTGGCCAGGG	0.5,1.0	2,2	0.608696,0.608696	1,1	1,1	0.0,0.320469
4	89828156	rs201106962	A	C	163890	PARKINSON DISEASE 1, AUTOSOMAL DOMINANT	ACCATGCACCACTCCCTCCTTGG	1	ACCATGCACCACTCCCTCCTTGG	1	2	0.608696	1	4	0.2521
4	99583507	rs3816873	T	C	157147	METABOLIC SYNDROME, PROTECTION AGAINST	TCTAATCCATGGAAAGGTAAAGG	3	TCTAATCCATGGAAAGGTAAAGG,CTAATCCATGGAAAGGTAAAGGG,TAATCCATGGAAAGGTAAAGGGG	0.04938272,0.79012346,1.00000000	1,1,2	0.391304,0.434783,0.434783	1,1,1	3,4,5	0.0,0.291824,0.393783
4	110618679	rs387906810	T	C	601542	AXENFELD-RIEGER SYNDROME, TYPE 1	TCTTGAACCAAACCTGGGGGCGG	3	TCTTGAACCAAACCTGGGGGCGG,GATTCTTGAACCAAACCTGGGGG,CGATTCTTGAACCAAACCTGGGG	0.7777778,0.8888889,1.0000000	1,3,4	0.608696,0.521739,0.521739	2,2,2	4,4,4	0.21875,0.339485,0.382884
4	119150937	rs199476398	T	C	605602	CARDIOMYOPATHY, FAMILIAL HYPERTROPHIC, 16	TTATCCCATCTCAGTAACCGTGG	1	TTATCCCATCTCAGTAACCGTGG	1	1	0.478261	2	5	0
4	148081384	rs121912574	T	C	600983	PSEUDOHYPOALDOSTERONISM, TYPE I, AUTOSOMAL DOMINANT	CCGACTCCACCTTGGGCAGCTGG	1	CCGACTCCACCTTGGGCAGCTGG	1	1	0.695652	2	4	0
4	148154589	rs121912565	T	C	600983	PSEUDOHYPOALDOSTERONISM, TYPE I, AUTOSOMAL DOMINANT	TCATCTGTTTGCCTGCTAAGCGG	1	TCATCTGTTTGCCTGCTAAGCGG	1	3	0.521739	2	6	0.237037
4	158703436	rs387907170	T	C	231675	GLUTARIC ACIDEMIA IIC, LATE-ONSET	CCAAAACTCACCTTTCCTGGTGG	1	CCAAAACTCACCTTTCCTGGTGG	1	1	0.521739	1	2	0
4	166003471	rs137852952	T	C	606742	ATRIAL SEPTAL DEFECT 6	GGGATTGTTGTTCATGAATTGGG	1	GGGATTGTTGTTCATGAATTGGG	1	3	0.434783	2	4	0.222191
4	185144945	rs104893876	T	C	103220	PROGRESSIVE EXTERNAL OPHTHALMOPLEGIA WITH MITOCHONDRIAL DNA DELETIONS, AUTOSOMAL DOMINANT 2	GCAGCTCTTCTTAGGGGGTGTGG	1	GCAGCTCTTCTTAGGGGGTGTGG	1	2	0.608696	1	5	0.428571
4	185144992	rs104893873	G	C	103220	PROGRESSIVE EXTERNAL OPHTHALMOPLEGIA WITH MITOCHONDRIAL DNA DELETIONS, AUTOSOMAL DOMINANT 2	TTTGCTGGTAACCTGGCGTCCGG	1	TTTGCTGGTAACCTGGCGTCCGG	1	3	0.608696	2	8	0
4	186280258	rs121965064	T	C	264900	FACTOR XI DEFICIENCY	TGATTTCTTGGGAGAAGAACTGG	1	TGATTTCTTGGGAGAAGAACTGG	1	4	0.434783	2	6	0
5	14741837	rs267606657	A	C	605145	CRANIOMETAPHYSEAL DYSPLASIA, AUTOSOMAL DOMINANT	TGACAGAGCCATGCAGACGAAGG	1	TGACAGAGCCATGCAGACGAAGG	1	2	0.565217	1	5	0
5	38923237	rs63750560	G	C	601743	AMYLOIDOSIS, PRIMARY LOCALIZED CUTANEOUS, 1	ACAGGATACTCTCAGGAACTTGG	1	ACAGGATACTCTCAGGAACTTGG	1	2	0.478261	2	3	0.298137
5	42699892	rs121909366	G	C	600946	LARON SYNDROME	ATGCAGATATCCAAGTGAGATGG	2	ATGCAGATATCCAAGTGAGATGG,TGCAGATATCCAAGTGAGATGGG	1,1	1,1	0.434783,0.478261	2,2	9,8	0.336207,0.211128
5	59215856	rs397514466	A	C	600129	ACRODYSOSTOSIS 2 WITHOUT HORMONE RESISTANCE	AGGACTCCCGTCGTTGACTGTGG	1	AGGACTCCCGTCGTTGACTGTGG	1	1	0.608696	2	4	0
5	71599672	rs119103219	G	C	609014	3-@METHYLCROTONYL-CoA CARBOXYLASE 2 DEFICIENCY	CTGGAATTATCCCAGTTTGCAGG	1	CTGGAATTATCCCAGTTTGCAGG	1	1	0.478261	1	3	0
5	71632185	rs119103223	G	C	609014	3-@METHYLCROTONYL-CoA CARBOXYLASE 2 DEFICIENCY	CATTGCAGGTGAAACAGAAATGG	1	CATTGCAGGTGAAACAGAAATGG	1	2	0.434783	2	7	0.108271
5	88731856	rs267607233	G	C	600662	MENTAL RETARDATION, AUTOSOMAL DOMINANT 20	CCAGGTGAGACCAGCAGACCTGG	1	CCAGGTGAGACCAGCAGACCTGG	1	3	0.652174	2	1	0.337463
5	127440825	rs387907072	T	C	612453	MYOPATHY, AREFLEXIA, RESPIRATORY DISTRESS, AND DYSPHAGIA, EARLY-ONSET	GGGCAGTGTACTTGCCGCACTGG	1	GGGCAGTGTACTTGCCGCACTGG	1	1	0.652174	2	4	0
5	128335592	rs587776519	T	C	612570	CONTRACTURAL ARACHNODACTYLY, CONGENITAL	AGCATTGCAACCACATTGTCAGG	1	AGCATTGCAACCACATTGTCAGG	1	2	0.478261	1	2	0
5	140114744	rs793888527	T	C	600473	MENTAL RETARDATION, AUTOSOMAL DOMINANT 31	GACCATTGCGCTGCCCGCGCAGG	2	GACCATTGCGCTGCCCGCGCAGG,ACCATTGCGCTGCCCGCGCAGGG	0.5,1.0	2,2	0.73913,0.73913	2,2	3,3	0.0,0.289436
5	140678013	rs863225123	A	C	142810	CHARCOT-MARIE-TOOTH DISEASE, AXONAL, TYPE 2W	TGTCAAAATCCTGCAGGGAGAGG	2	TGTCAAAATCCTGCAGGGAGAGG,GTCAAAATCCTGCAGGGAGAGGG	1,1	4,4	0.521739,0.565217	2,2	6,5	0.260652,0.251349
5	142314648	rs78310959	T	C	607984	HYPOGONADOTROPIC HYPOGONADISM 17 WITH ANOSMIA	AGTGCTTGTCCAGCTCGGGTGGG	2	AGTGCTTGTCCAGCTCGGGTGGG,AAGTGCTTGTCCAGCTCGGGTGG	1,1	2,3	0.652174,0.608696	2,2	8,8	0.182362,0.727536
5	149026903	rs80338932	A	C	608206	CHARCOT-MARIE-TOOTH DISEASE, TYPE 4C	TTTCATAACAAAGAAGGCCATGG	2	TTTCATAACAAAGAAGGCCATGG,TTCATAACAAAGAAGGCCATGGG	1,1	3,3	0.391304,0.434783	2,2	5,5	0.478205,0.23427
5	149960981	rs386833492	T	C	606718	DIASTROPHIC DYSPLASIA	GAGAGGTGAGAAGAGGGAAGCGG	1	GAGAGGTGAGAAGAGGGAAGCGG	1	1	0.608696	2	3	0.43069
5	156594940	rs267607045	G	C	601411	MUSCULAR DYSTROPHY, LIMB-GIRDLE, TYPE 2F	CCAAAAGCCGTAGAAGCTTATGG	1	CCAAAAGCCGTAGAAGCTTATGG	1	1	0.478261	2	11	0
5	173234909	rs387906775	G	C	600584	VENTRICULAR SEPTAL DEFECT 3	TCGGGCCCAGCGTAGGCCTCTGG	1	TCGGGCCCAGCGTAGGCCTCTGG	1	2	0.73913	2	5	0
5	177293916	rs121908069	G	C	606681	SOTOS SYNDROME 1	TTTTGTAAGCAGCATCGAGAAGG	2	TTTTGTAAGCAGCATCGAGAAGG,TTTGTAAGCAGCATCGAGAAGGG	1,1	1,2	0.434783,0.478261	1,1	3,3	1.0,0.101635
5	177406019	rs118204455	T	C	610619	FACTOR XII (TENRI)	GGTGGTACTGGAAGGGGAAGTGG	1	GGTGGTACTGGAAGGGGAAGTGG	1	1	0.608696	2	7	0.391942
5	177607505	rs121917818	T	C	604327	EHLERS-DANLOS SYNDROME WITH SHORT STATURE AND LIMB ANOMALIES	TGCTCTCCAAGCAGCACTACCGG	1	TGCTCTCCAAGCAGCACTACCGG	1	2	0.608696	1	9	0
5	180616482	rs121909653	T	C	136352	LYMPHEDEMA, HEREDITARY, I	TCTGTGGATGCACTGGGGTGCGG	2	TCTGTGGATGCACTGGGGTGCGG,CTGTGGATGCACTGGGGTGCGGG	0.375,1.000	1,2	0.652174,0.695652	1,1	6,6	0.209552,0.323672
6	3154460	rs886037663	G	C	615101	CORTICAL DYSPLASIA, COMPLEX, WITH OTHER BRAIN MALFORMATIONS 5	GGTCTGCGTTCAGCTGGCCCGGG	1	GGTCTGCGTTCAGCTGGCCCGGG	1	2	0.73913	3	3	0.472365
6	6224808	rs121913074	T	C	134570	FACTOR XIII, A SUBUNIT, DEFICIENCY OF	ATAGGCATAGATATTGTCCCAGG	1	ATAGGCATAGATATTGTCCCAGG	1	1	0.434783	2	5	0
6	26091354	rs28934595	A	C	613609	HEMOCHROMATOSIS, TYPE 1	GCAAGAAGACAACAGTACCGAGG	1	GCAAGAAGACAACAGTACCGAGG	1	3	0.521739	1	5	0
6	26092916	rs111033563	A	C	613609	HEMOCHROMATOSIS, TYPE 1	ACGTGCCAGGTGGAGCACCCAGG	1	ACGTGCCAGGTGGAGCACCCAGG	1	1	0.695652	2	6	0
6	31936027	rs9332739	G	C	613927	MACULAR DEGENERATION, AGE-RELATED, 14, REDUCED RISK OF	GACTGAGGTGATCAGCAGCCTGG	1	GACTGAGGTGATCAGCAGCCTGG	1	3	0.608696	2	2	0.177273
6	32040072	rs6472	G	C	613815	21-@HYDROXYLASE POLYMORPHISM	CCGAGCATGGAAGAGGGCTCTGG	1	CCGAGCATGGAAGAGGGCTCTGG	1	1	0.652174	3	7	0
6	32850997	rs1057141	T	C	170260	PEPTIDE TRANSPORTER PSF1 POLYMORPHISM	TGATCAGGGTGACCATGGTGAGG	1	TGATCAGGGTGACCATGGTGAGG	1	1	0.565217	2	8	0.25728
6	41159873	rs28939079	T	C	605086	POLYCYSTIC LIPOMEMBRANOUS OSTEODYSPLASIA WITH SCLEROSING LEUKOENCEPHALOPATHY	TGATCCAGGGGGTCTATGGGAGG	3	TGATCCAGGGGGTCTATGGGAGG,CCGGTGATCCAGGGGGTCTATGG,CGGTGATCCAGGGGGTCTATGGG	0.4444444,1.0000000,1.0000000	1,2,2	0.608696,0.652174,0.652174	2,2,2	8,10,9	0.533333,0.0,0.49577
6	41161277	rs121908402	A	C	605086	POLYCYSTIC LIPOMEMBRANOUS OSTEODYSPLASIA WITH SCLEROSING LEUKOENCEPHALOPATHY	CCTCCACCAGGACCTTCCTGAGG	2	CCTCCACCAGGACCTTCCTGAGG,CTCCACCAGGACCTTCCTGAGGG	1,1	1,2	0.652174,0.652174	1,1	2,1	0.275006,0.130142
6	44313175	rs587777590	A	C	612035	LEUKOENCEPHALOPATHY, PROGRESSIVE, WITH OVARIAN FAILURE	GTCCCGAAAGAAGTTCAGAAAGG	2	GTCCCGAAAGAAGTTCAGAAAGG,CCGAAAGAAGTTCAGAAAGGCGG	0.375,1.000	2,4	0.478261,0.521739	2,2	4,5	0,0
6	45547304	rs104893994	G	C	600211	CLEIDOCRANIAL DYSPLASIA	ATATTGAAATTCCTCAGCAGTGG	1	ATATTGAAATTCCTCAGCAGTGG	1	1	0.391304	2	2	0.846154
6	83179864	rs587777415	A	C	172100	IMMUNODEFICIENCY 23	CTCCATCTATGAGATGAAAGTGG	1	CTCCATCTATGAGATGAAAGTGG	1	1	0.434783	2	4	0.637373
6	83181786	rs587777562	T	C	172100	IMMUNODEFICIENCY 23	TAAATGATTGAGTTTGCCCTTGG	1	TAAATGATTGAGTTTGCCCTTGG	1	2	0.391304	2	2	0.642857
6	98875423	rs398123062	T	C	605654	MITOCHONDRIAL DNA DEPLETION SYNDROME 13 (ENCEPHALOMYOPATHIC TYPE)	TATGTCCAGCTGCTGTAACCTGG	1	TATGTCCAGCTGCTGTAACCTGG	1	1	0.521739	1	4	0
6	109475465	rs387907105	A	C	614064	IMMUNODEFICIENCY-CENTROMERIC INSTABILITY-FACIAL ANOMALIES SYNDROME 2	CTTTGCATTCCGGTAATGAGTGG	1	CTTTGCATTCCGGTAATGAGTGG	1	1	0.478261	2	9	0
6	112061174	rs121908902	T	C	603400	ARTHROPATHY, PROGRESSIVE PSEUDORHEUMATOID, OF CHILDHOOD	AAAATCTGTGCCAAGCAACCAGG	3	AAAATCTGTGCCAAGCAACCAGG,AATCTGTGCCAAGCAACCAGGGG,AAATCTGTGCCAAGCAACCAGGG	0.1111111,1.0000000,1.0000000	2,2,3	0.478261,0.565217,0.521739	2,2,2	6,6,6	0.0,0.214252,0.170209
6	116877954	rs587776514	T	C	612659	MITCHELL-RILEY SYNDROME	AGTGGTGAGACTCGCCCGCAGGG	2	AGTGGTGAGACTCGCCCGCAGGG,CAGTGGTGAGACTCGCCCGCAGG	1,1	1,2	0.695652,0.695652	2,2	7,7	0.394421,0.0
6	121446897	rs104893961	A	C	121014	OCULODENTODIGITAL DYSPLASIA	CAAGCCTACTCAACTGCTGGAGG	2	CAAGCCTACTCAACTGCTGGAGG,AAGCCTACTCAACTGCTGGAGGG	0.5,1.0	1,1	0.565217,0.565217	2,2	7,7	0.210526,0.233616
6	121446899	rs104893962	T	C	121014	OCULODENTODIGITAL DYSPLASIA	CTACTCAACTGCTGGAGGGAAGG	1	CTACTCAACTGCTGGAGGGAAGG	1	1	0.565217	2	7	0.357755
6	129481381	rs121913570	T	C	156225	MUSCULAR DYSTROPHY, CONGENITAL MEROSIN-DEFICIENT	ATCATTCTTTTGGGAAGTGGAGG	2	ATCATTCTTTTGGGAAGTGGAGG,TCATTCTTTTGGGAAGTGGAGGG	0.25,1.00	3,4	0.434783,0.478261	2,2	4,5	0.0,0.400482
6	131851157	rs397518477	G	C	173335	COLE DISEASE	ACTTGCAACAAATTCAGGTGTGG	1	ACTTGCAACAAATTCAGGTGTGG	1	1	0.434783	2	4	0
7	1898251	rs121908981	G	C	602686	LYMPHOMA, SOMATIC	CAGCCGGTACTGGTTCTCCGTGG	1	CAGCCGGTACTGGTTCTCCGTGG	1	2	0.652174	2	8	0
7	16308521	rs397515397	A	C	614631	MUSCULAR DYSTROPHY-DYSTROGLYCANOPATHY (CONGENITAL WITH BRAIN AND EYE ANOMALIES), TYPE A, 7	CCTCTTACCTTCCAGAGGTCAGG	1	CCTCTTACCTTCCAGAGGTCAGG	1	1	0.565217	2	3	0
7	27095829	rs104894017	G	C	142955	BOSLEY-SALIH-ALORAINY SYNDROME	GGGGTAGGCTCGGGCTGAGCAGG	1	GGGGTAGGCTCGGGCTGAGCAGG	1	3	0.73913	1	10	0.25
7	44149798	rs104894015	T	C	138079	HYPERINSULINEMIC HYPOGLYCEMIA, FAMILIAL, 3	GTAGTAGCAGGAGATCATCGTGG	1	GTAGTAGCAGGAGATCATCGTGG	1	1	0.521739	2	9	0.019231
7	94410466	rs121912912	G	C	120160	OSTEOGENESIS IMPERFECTA, TYPE IV	GAAGGAAAGAGAGGCCCTAATGG	2	GAAGGAAAGAGAGGCCCTAATGG,AAGGAAAGAGAGGCCCTAATGGG	0.5,1.0	2,2	0.521739,0.521739	1,1	4,4	0.232577,0.276009
7	94420233	rs121912908	G	C	120160	OSTEOGENESIS IMPERFECTA, TYPE II	TAGGGCGAAGCTGGGGCTGCTGG	1	TAGGGCGAAGCTGGGGCTGCTGG	1	3	0.695652	1	10	0.4
7	94426442	rs121912911	G	C	120160	OSTEOGENESIS IMPERFECTA, TYPE III	CGTGGCGATAAGGGAGAGCCCGG	1	CGTGGCGATAAGGGAGAGCCCGG	1	3	0.695652	2	8	0
7	107690220	rs28939086	A	C	605646	PENDRED SYNDROME	GAGCACTGGAGGAAAGACACAGG	1	GAGCACTGGAGGAAAGACACAGG	1	1	0.565217	2	7	0
7	107901759	rs397514651	T	C	238331	DIHYDROLIPOAMIDE DEHYDROGENASE DEFICIENCY	GTTATAGGTTCTGGTCCTGGAGG	2	GTTATAGGTTCTGGTCCTGGAGG,ACAGTTATAGGTTCTGGTCCTGG	1,1	1,3	0.521739,0.478261	1,1	1,1	0,0
7	117610521	rs1800111	G	C	602421	PANCREATITIS, IDIOPATHIC, SUSCEPTIBILITY TO	CAGTTGTTATTAATTGTGATTGG	1	CAGTTGTTATTAATTGTGATTGG	1	1	0.304348	2	15	0.533333
7	117642577	rs121909028	T	C	602421	CYSTIC FIBROSIS	AGCCTTTGGAGTGATACCACAGG	1	AGCCTTTGGAGTGATACCACAGG	1	3	0.521739	2	14	0
7	120810518	rs587777283	T	C	613138	EXUDATIVE VITREORETINOPATHY 5	TAATCCATAATTTGTCATCCTGG	1	TAATCCATAATTTGTCATCCTGG	1	2	0.347826	2	2	0
7	122091794	rs587777124	G	C	605113	HYPERLYSINEMIA, TYPE I	TTGTTTGAATGTTCAGGGGCTGG	1	TTGTTTGAATGTTCAGGGGCTGG	1	1	0.478261	2	8	0
7	156791771	rs606231146	G	C	605522	POLYDACTYLY, PREAXIAL II	GTGCTACGCTCTGGCCATTCAGG	2	GTGCTACGCTCTGGCCATTCAGG,TGCTACGCTCTGGCCATTCAGGG	0.5,1.0	1,1	0.608696,0.608696	2,2	1,1	0.0,0.324253
8	19951856	rs118204069	T	C	609708	LIPOPROTEIN LIPASE DEFICIENCY	GGACTGGCTGTCACGGGCTCAGG	1	GGACTGGCTGTCACGGGCTCAGG	1	1	0.695652	2	9	0
8	19954333	rs118204080	T	C	609708	LIPOPROTEIN LIPASE DEFICIENCY	GTGATTGCAGAGAGAGGACTTGG	1	GTGATTGCAGAGAGAGGACTTGG	1	2	0.521739	2	4	0.149774
8	20253576	rs119473032	T	C	606551	ESOPHAGEAL SQUAMOUS CELL CARCINOMA, SOMATIC	CCCTTCTCGGAGCCCTGTAGAGG	1	CCCTTCTCGGAGCCCTGTAGAGG	1	3	0.652174	2	3	0
8	22046599	rs398123024	T	C	603725	HYPOGONADOTROPIC HYPOGONADISM 20 WITH ANOSMIA, SUSCEPTIBILITY TO	AGTACATCTGTATGAACAAGAGG	3	AGTACATCTGTATGAACAAGAGG,GTACATCTGTATGAACAAGAGGG,TACATCTGTATGAACAAGAGGGG	0.4444444,1.0000000,1.0000000	1,2,2	0.391304,0.434783,0.434783	2,2,2	4,4,3	0.0,0.244202,0.416776
8	22119197	rs7014851	T	C	602302	RECLASSIFIED - VARIANT OF UNKNOWN SIGNIFICANCE	GTGGTGTGTCGGCATGCACCAGG	1	GTGGTGTGTCGGCATGCACCAGG	1	2	0.652174	1	7	0
8	22130605	rs267606869	T	C	602302	HYPOTRICHOSIS 4	GCTCTAGGGCCGCAGGTTGGAGG	3	GCTCTAGGGCCGCAGGTTGGAGG,CTCTAGGGCCGCAGGTTGGAGGG,GGCGCTCTAGGGCCGCAGGTTGG	0.7777778,0.8888889,1.0000000	1,1,2	0.695652,0.695652,0.73913	2,2,2	2,2,2	0.394958,0.291825,0.666667
8	22130636	rs267606868	G	C	602302	HYPOTRICHOSIS 4	ACTCCGGGATCTGCAGGATGCGG	1	ACTCCGGGATCTGCAGGATGCGG	1	3	0.652174	1	2	0.651515
8	38414790	rs869320694	T	C	136350	ENCEPHALOCRANIOCUTANEOUS LIPOMATOSIS	TCTTTTTATAGTAGTCGATGTGG	1	TCTTTTTATAGTAGTCGATGTGG	1	4	0.347826	1	4	0
8	38424690	rs121909627	G	C	136350	PFEIFFER SYNDROME	CCGGTGAGGGGACCGCTCTGTGG	1	CCGGTGAGGGGACCGCTCTGTGG	1	3	0.73913	2	4	0.340864
8	42843025	rs387907176	T	C	609520	DYSTONIA 6, TORSION	CCTCACTTGTGGAAAGAAACGGG	1	CCTCACTTGTGGAAAGAAACGGG	1	2	0.521739	2	3	0.337449
8	43158949	rs797045120	G	C	610453	RETINITIS PIGMENTOSA 73	ATTTGGAAACTATTCTCTCTTGG	1	ATTTGGAAACTATTCTCTCTTGG	1	2	0.347826	1	3	0.30023
8	63072990	rs121917849	A	C	600415	ATAXIA AND RETINITIS PIGMENTOSA WITH ISOLATED VITAMIN E DEFICIENCY	CTCCATGGTAGCCAGCCTTTAGG	1	CTCCATGGTAGCCAGCCTTTAGG	1	1	0.565217	2	4	0
8	127738519	rs121918683	A	C	190080	BURKITT LYMPHOMA	GGAGACAACGACGGCGGTGGCGG	2	GGAGACAACGACGGCGGTGGCGG,GAGACAACGACGGCGGTGGCGGG	0.5,1.0	3,3	0.73913,0.73913	2,2	4,4	0.0,0.226314
8	142875086	rs267606755	A	C	610613	ADRENAL HYPERPLASIA, CONGENITAL, DUE TO STEROID 11-BETA-HYDROXYLASE DEFICIENCY	GGGTTATAGCGCTCAGGCCTCGG	2	GGGTTATAGCGCTCAGGCCTCGG,GGTTATAGCGCTCAGGCCTCGGG	0.5,1.0	2,2	0.652174,0.652174	2,2	7,7	0.0,0.660178
8	143213935	rs587777636	G	C	612757	VARIANT OF UNKNOWN SIGNIFICANCE	CTCCCTGGTGGCAGGAGCAGAGG	1	CTCCCTGGTGGCAGGAGCAGAGG	1	2	0.695652	2	2	0.422747
8	143215307	rs587777637	A	C	612757	HYPERLIPOPROTEINEMIA, TYPE ID	CTGCCAGCCCATCACCAAGACGG	1	CTGCCAGCCCATCACCAAGACGG	1	1	0.652174	2	5	0.284719
9	14792753	rs281875281	A	C	608944	MANITOBA OCULOTRICHOANAL SYNDROME	AAGCTGAAGTTGCCCATTTTGGG	2	AAGCTGAAGTTGCCCATTTTGGG,AGCTGAAGTTGCCCATTTTGGGG	1,1	2,2	0.478261,0.521739	2,2	6,6	0.281685,0.205361
9	32974544	rs121908132	A	C	606350	ATAXIA, EARLY-ONSET, WITH OCULOMOTOR APRAXIA AND HYPOALBUMINEMIA	TGATCACATGAAGATGTACATGG	1	TGATCACATGAAGATGTACATGG	1	2	0.391304	1	3	0
9	32984799	rs121908133	T	C	606350	ATAXIA, EARLY-ONSET, WITH OCULOMOTOR APRAXIA AND HYPOALBUMINEMIA	AGCCAATGGTAACGGGCCTTTGG	2	AGCCAATGGTAACGGGCCTTTGG,GCCAATGGTAACGGGCCTTTGGG	0.5,1.0	1,1	0.565217,0.608696	1,1	8,8	0.0,0.497368
9	35657948	rs199476103	T	C	157660	CARTILAGE-HAIR HYPOPLASIA	ACTTTCCCCTAGGCGGAAAGGGG	3	ACTTTCCCCTAGGCGGAAAGGGG,GGACTTTCCCCTAGGCGGAAAGG,GACTTTCCCCTAGGCGGAAAGGG	0.8888889,1.0000000,1.0000000	2,3,3	0.608696,0.608696,0.608696	2,2,2	7,7,7	0.409068,0.490196,0.258827
9	69013871	rs724159972	G	C	176893	BLEEDING DISORDER, PLATELET-TYPE, 19 (1 family)	TGAGGATCTTCATGGCGTAGTGG	1	TGAGGATCTTCATGGCGTAGTGG	1	2	0.521739	2	4	0
9	72792329	rs121908076	T	C	606706	DEAFNESS, AUTOSOMAL RECESSIVE 7	AGGACCTTGCTGGGAAACAATGG	3	AGGACCTTGCTGGGAAACAATGG,CCTTGCTGGGAAACAATGGTGGG,ACCTTGCTGGGAAACAATGGTGG	0.4444444,1.0000000,1.0000000	2,2,3	0.521739,0.565217,0.521739	2,2,2	2,4,3	0.875,0.260572,0.096154
9	78304842	rs118203967	A	C	610936	PHOSPHOSERINE AMINOTRANSFERASE DEFICIENCY (1 family)	TGTGCTGACTATGTGGTGACAGG	1	TGTGCTGACTATGTGGTGACAGG	1	1	0.521739	2	6	0
9	95467197	rs199476092	T	C	601309	HOLOPROSENCEPHALY 7	CGTTACTGAAACTCCTGTGTAGG	1	CGTTACTGAAACTCCTGTGTAGG	1	2	0.478261	1	6	0
9	98780235	rs377750405	T	C	615370	NEPHRONOPHTHISIS 16	AGGGCTGTCGGACCTTCGAGTGG	3	AGGGCTGTCGGACCTTCGAGTGG,GGGCTGTCGGACCTTCGAGTGGG,GGCTGTCGGACCTTCGAGTGGGG	0.2222222,1.0000000,1.0000000	2,2,2	0.652174,0.695652,0.695652	1,1,1	6,6,6	0.0,0.304858,0.292988
9	99142534	rs587776866	A	C	190181	MULTIPLE SELF-HEALING SQUAMOUS EPITHELIOMA, SUSCEPTIBILITY TO	GTTTTACAGACAATGGTACTTGG	1	GTTTTACAGACAATGGTACTTGG	1	2	0.391304	2	4	0.205782
9	104822520	rs28937313	T	C	600046	TANGIER DISEASE	CGCTCCATTGTGGCCCAGGAAGG	2	CGCTCCATTGTGGCCCAGGAAGG,TCCATTGTGGCCCAGGAAGGAGG	1,1	2,3	0.652174,0.608696	2,2	5,3	0.0,0.576705
9	105604372	rs119463996	T	C	607440	MUSCULAR DYSTROPHY-DYSTROGLYCANOPATHY (LIMB-GIRDLE), TYPE C, 4	GTAGTCTTTCATGAGAGGAGTGG	1	GTAGTCTTTCATGAGAGGAGTGG	1	3	0.478261	2	9	0.10181
9	105604381	rs119463994	G	C	607440	CARDIOMYOPATHY, DILATED, 1X	AGAGGAGTGGCAACTACCTCTGG	1	AGAGGAGTGGCAACTACCTCTGG	1	3	0.565217	2	5	0
9	114195977	rs140950220	G	C	608461	STEEL SYNDROME (1 family)	CCTGGGCTCTCCGGGAATCCAGG	1	CCTGGGCTCTCCGGGAATCCAGG	1	3	0.695652	2	6	0.416522
9	127868346	rs137853203	T	C	103000	ADENYLATE KINASE DEFICIENCY, HEMOLYTIC ANEMIA DUE TO	TTCTCATAGAAGGCGATGACAGG	1	TTCTCATAGAAGGCGATGACAGG	1	2	0.478261	2	9	0
9	127937459	rs397514503	T	C	603564	CONGENITAL DISORDER OF GLYCOSYLATION, TYPE Iu	TGTAGTAGGTGAAGATGATCAGG	1	TGTAGTAGGTGAAGATGATCAGG	1	1	0.434783	2	5	0
9	128220016	rs587777861	G	C	602377	EPILEPTIC ENCEPHALOPATHY, EARLY INFANTILE, 31	CAAGCTGGACCTGATGGACGAGG	1	CAAGCTGGACCTGATGGACGAGG	1	3	0.608696	2	2	0
9	128541124	rs121434409	T	C	603371	LETHAL ARTHROGRYPOSIS WITH ANTERIOR HORN CELL DISEASE	AAGGACATTCCTGTCCCCAAGGG	1	AAGGACATTCCTGTCCCCAAGGG	1	1	0.565217	1	5	0.34949
9	128946082	rs387907030	G	C	610746	CONGENITAL DISORDER OF GLYCOSYLATION, TYPE Im	TAGATGTGTGTCAGAATGAGTGG	1	TAGATGTGTGTCAGAATGAGTGG	1	2	0.434783	1	5	0
9	130862970	rs121913461	T	C	189980	LEUKEMIA, PHILADELPHIA CHROMOSOME-POSITIVE, RESISTANT TO IMATINIB	CCAGTACGGGGAGGTGTACGAGG	2	CCAGTACGGGGAGGTGTACGAGG,CAGTACGGGGAGGTGTACGAGGG	0.5,1.0	1,1	0.652174,0.652174	2,2	9,10	0.0,0.284824
9	133635393	rs1611115	T	C	609312	DOPAMINE BETA-HYDROXYLASE ACTIVITY, PLASMA	ACTTGTGGGAGAGGACAGGAGGG	2	ACTTGTGGGAGAGGACAGGAGGG,TACTTGTGGGAGAGGACAGGAGG	1,1	2,3	0.608696,0.565217	2,2	3,3	0.308921,0.321429
X	7325357	rs137853168	G	C	300747	ICHTHYOSIS, X-LINKED	ACAACTGGGAAGGAGGTATCCGG	2	ACAACTGGGAAGGAGGTATCCGG,CAACTGGGAAGGAGGTATCCGGG	1,1	2,3	0.565217,0.608696	1,1	8,7	0.0,0.497107
X	20187923	rs122454125	A	C	300075	COFFIN-LOWRY SYNDROME	AAGAATATGCCTTCTTTTCATGG	1	AAGAATATGCCTTCTTTTCATGG	1	3	0.347826	1	1	0.496947
X	21882486	rs587777306	T	C	300294	PALMOPLANTAR KERATODERMA, MUTILATING, WITH PERIORIFICIAL KERATOTIC PLAQUES, X-LINKED (1 family)	GCTTTGCTTTGGATGGACAATGG	1	GCTTTGCTTTGGATGGACAATGG	1	3	0.478261	2	2	0.428571
X	22212922	rs137853270	T	C	300550	HYPOPHOSPHATEMIC RICKETS, X-LINKED DOMINANT	AGCTCCAGAAGCCTTTCTTTTGG	1	AGCTCCAGAAGCCTTTCTTTTGG	1	1	0.478261	2	3	0
X	32310214	rs128627257	A	C	300377	DUCHENNE MUSCULAR DYSTROPHY	GGCACATAAGAAATTTCCAAAGG	1	GGCACATAAGAAATTTCCAAAGG	1	3	0.391304	2	3	0.484615
X	32697995	rs128627255	T	C	300377	CARDIOMYOPATHY, DILATED, 3B	TGACCGTGATCTGCAGAGAAGGG	2	TGACCGTGATCTGCAGAGAAGGG,CTGACCGTGATCTGCAGAGAAGG	1,1	1,1	0.565217,0.565217	1,1	7,8	0.323507,0.0
X	37798972	rs151344498	A	C	300481	IMMUNODEFICIENCY 34	TGGGCAGACCGCAGAGAGTTTGG	1	TGGGCAGACCGCAGAGAGTTTGG	1	2	0.608696	2	4	0.847059
X	38318909	rs62638644	A	C	312610	RETINITIS PIGMENTOSA 3	ATGAAAAGTGTTTCTTTCTTCGG	1	ATGAAAAGTGTTTCTTTCTTCGG	1	4	0.347826	2	5	0.317602
X	43949913	rs104894877	G	C	300658	NORRIE DISEASE	GGGCCGGCAGCAGTGACAGGAGG	1	GGGCCGGCAGCAGTGACAGGAGG	1	2	0.73913	1	3	0
X	43958521	rs104894874	T	C	300658	EXUDATIVE VITREORETINOPATHY, X-LINKED	TGGTGCCTCATGCAGCGTCGAGG	1	TGGTGCCTCATGCAGCGTCGAGG	1	2	0.652174	2	3	0
X	47574285	rs200533370	T	C	313440	EPILEPSY, X-LINKED, WITH VARIABLE LEARNING DISABILITIES AND BEHAVIOR DISORDERS	GATGTCTGACGGGTAGCCTGTGG	2	GATGTCTGACGGGTAGCCTGTGG,ATGTCTGACGGGTAGCCTGTGGG	0.5,1.0	2,2	0.608696,0.608696	2,2	2,2	0.0,0.661792
X	49881448	rs886038211	T	C	300975	MENTAL RETARDATION, X-LINKED 105	GCCACTATACCAGCTTCATCCGG	1	GCCACTATACCAGCTTCATCCGG	1	2	0.565217	2	2	0
X	55031184	rs140772352	G	C	301300	ANEMIA, SIDEROBLASTIC, 1	ACAGTAAAATTAGCTCATTTGGG	2	ACAGTAAAATTAGCTCATTTGGG,GACAGTAAAATTAGCTCATTTGG	0.5,1.0	1,1	0.347826,0.347826	1,1	2,2	0.16494,0.510729
X	67711549	rs137852579	T	C	313700	ANDROGEN INSENSITIVITY, COMPLETE	GTCCTGGAAGCCATTGAGCCAGG	1	GTCCTGGAAGCCATTGAGCCAGG	1	1	0.608696	2	3	0.037152
X	69616489	rs132630308	T	C	300451	ECTODERMAL DYSPLASIA 1, HYPOHIDROTIC/HAIR/TOOTH TYPE, X-LINKED	CTGCTACCTAGAGTTGCGCTCGG	1	CTGCTACCTAGAGTTGCGCTCGG	1	1	0.608696	2	6	0
X	70028001	rs132630316	G	C	300451	ECTODERMAL DYSPLASIA 1, HYPOHIDROTIC/HAIR/TOOTH TYPE, X-LINKED	CCTGGTCCTCAAGGACCCCCTGG	1	CCTGGTCCTCAAGGACCCCCTGG	1	2	0.695652	1	2	0.554762
X	70445559	rs587777359	G	C	300189	MENTAL RETARDATION, X-LINKED 90	AGCAGGTATGGACCAGCGGAGGG	4	AGCAGGTATGGACCAGCGGAGGG,GAGCAGGTATGGACCAGCGGAGG,GCAGGTATGGACCAGCGGAGGGG,CAGGTATGGACCAGCGGAGGGGG	0.37500,0.46875,1.00000,1.00000	2,2,2,2	0.652174,0.652174,0.695652,0.695652	2,2,2,2	4,4,4,5	0.147745,0.5,0.272582,0.311987
X	71129131	rs387907361	T	C	300188	OHDO SYNDROME, X-LINKED	AGGACTCTGAGCCAGGGGCCCGG	1	AGGACTCTGAGCCAGGGGCCCGG	1	2	0.73913	2	2	0.387205
X	71224114	rs104894826	T	C	304040	CHARCOT-MARIE-TOOTH DISEASE, X-LINKED DOMINANT, 1	ATGTCATCAGCGTGGTGTTCCGG	1	ATGTCATCAGCGTGGTGTTCCGG	1	2	0.565217	2	4	0
X	71392653	rs864321631	G	C	313650	MENTAL RETARDATION, X-LINKED, SYNDROMIC 33	GTGGCAGATCCCACGGGGTGTGG	1	GTGGCAGATCCCACGGGGTGTGG	1	2	0.695652	2	1	0.516221
X	72462008	rs397515418	T	C	300269	CORNELIA DE LANGE SYNDROME 5	CTCATGATCTGGGATCTCAGAGG	1	CTCATGATCTGGGATCTCAGAGG	1	2	0.521739	2	2	0.644501
X	74529355	rs104894931	T	C	300095	ALLAN-HERNDON-DUDLEY SYNDROME	TGAGCTGGTGGGCCCAATGCAGG	1	TGAGCTGGTGGGCCCAATGCAGG	1	1	0.652174	1	1	0
X	74592248	rs786205133	T	C	300379	MENTAL RETARDATION, X-LINKED 61	TCATAGGTGACAGTGTTGTTTGG	1	TCATAGGTGACAGTGTTGTTTGG	1	2	0.434783	2	6	0.207792
X	100662227	rs121918364	A	C	300642	ROLANDIC EPILEPSY, MENTAL RETARDATION, AND SPEECH DYSPRAXIA, X-LINKED (1 family)	ACATGCTACTCACCGAAGGGAGG	1	ACATGCTACTCACCGAAGGGAGG	1	1	0.565217	1	6	0
X	101346595	rs80356560	G	C	300356	MOHR-TRANEBJAERG SYNDROME	CTCAACGCAGTTCACAAAACAGG	1	CTCAACGCAGTTCACAAAACAGG	1	1	0.478261	2	3	0
X	101356845	rs128620184	T	C	300300	AGAMMAGLOBULINEMIA, X-LINKED	TCTTGATGGCCACGTCGTACTGG	1	TCTTGATGGCCACGTCGTACTGG	1	2	0.565217	2	4	0
X	101358330	rs28935478	T	C	300300	HYPOAGAMMAGLOBULINEMIA, X-LINKED	GATGGTAGTTAATGAGCTCAGGG	2	GATGGTAGTTAATGAGCTCAGGG,TGATGGTAGTTAATGAGCTCAGG	1,1	1,2	0.478261,0.434783	2,2	2,2	0.309318,0.636364
X	101403809	rs387906483	A	C	300644	FABRY DISEASE	AACTCACATAATTAGCTAGCTGG	1	AACTCACATAATTAGCTAGCTGG	1	2	0.391304	2	7	0.228571
X	107640939	rs80338732	T	C	311850	CHARCOT-MARIE-TOOTH DISEASE, X-LINKED RECESSIVE, 5	GCAAATATGCTATCTGTAGCAGG	1	GCAAATATGCTATCTGTAGCAGG	1	2	0.434783	2	5	0
X	107640993	rs80338675	A	C	311850	ARTS SYNDROME	TTCTCAAATTCAGGTATCAGTGG	1	TTCTCAAATTCAGGTATCAGTGG	1	3	0.391304	2	2	0.154386
X	107645193	rs137852541	G	C	311850	PHOSPHORIBOSYLPYROPHOSPHATE SYNTHETASE SUPERACTIVITY	CATTGCAGACAGGCTGAATGTGG	1	CATTGCAGACAGGCTGAATGTGG	1	2	0.521739	2	1	0.108844
X	110759659	rs587776868	A	C	300350	MEGALOCORNEA	TTGCTTTACCTGGGCAGCGAGGG	1	TTGCTTTACCTGGGCAGCGAGGG	1	1	0.608696	2	3	0.249143
X	111196570	rs121434614	G	C	300142	MENTAL RETARDATION, X-LINKED 30	TATCTGGTCTCTTGGAATTATGG	1	TATCTGGTCTCTTGGAATTATGG	1	2	0.391304	2	1	0.402268
X	119871933	rs104894884	G	C	300078	MITOCHONDRIAL COMPLEX I DEFICIENCY	TCTCCCCGGACTCTCCGTCATGG	2	TCTCCCCGGACTCTCCGTCATGG,CTCCCCGGACTCTCCGTCATGGG	0.25,1.00	1,2	0.652174,0.695652	2,2	3,4	0.0,0.458343
X	123427951	rs587777361	G	C	305915	MENTAL RETARDATION, X-LINKED 94	CTCTCCGGGCGCATTGTTGGAGG	3	CTCTCCGGGCGCATTGTTGGAGG,TCTCCGGGCGCATTGTTGGAGGG,CTCCGGGCGCATTGTTGGAGGGG	0.1111111,0.8888889,1.0000000	2,3,3	0.652174,0.652174,0.695652	2,2,2	3,3,3	0.0,0.510699,0.632572
X	124346784	rs587777612	G	C	300490	LYMPHOPROLIFERATIVE SYNDROME, X-LINKED, 1	TGAGTATGATACGGTGGACATGG	1	TGAGTATGATACGGTGGACATGG	1	2	0.478261	1	2	0
X	136207169	rs122459147	T	C	300163	MYOPATHY, REDUCING BODY, X-LINKED, LATE CHILDHOOD-ONSET	GGGGTGCTTCAAGGCCATTGTGG	1	GGGGTGCTTCAAGGCCATTGTGG	1	2	0.608696	2	6	0
X	137567449	rs104894961	G	C	300265	HETEROTAXY, VISCERAL, 1, X-LINKED	GTCGTGCAAGTGGATCGACGAGG	1	GTCGTGCAAGTGGATCGACGAGG	1	2	0.608696	2	4	0
X	139561716	rs387906482	T	C	300746	HEMOPHILIA B	ACGAACATCTTCCTCAAATTTGG	1	ACGAACATCTTCCTCAAATTTGG	1	1	0.391304	2	5	0.397727
X	139561872	rs137852273	G	C	300746	HEMOPHILIA B	TTCTGTGCTGGCTTCCATGAAGG	1	TTCTGTGCTGGCTTCCATGAAGG	1	2	0.521739	2	4	0.181803
X	139561874	rs137852281	G	C	300746	HEMOPHILIA B	TTCTGTGCTGGCTTCCATGAAGG	2	TTCTGTGCTGGCTTCCATGAAGG,TGTGCTGGCTTCCATGAAGGAGG	1,1	2,3	0.521739,0.565217	2,2	4,4	0.181803,0.0
X	139562013	rs137852268	T	C	300746	HEMOPHILIA B	GAATATATACCAAGGTATCCCGG	1	GAATATATACCAAGGTATCCCGG	1	3	0.434783	2	4	0
X	149503326	rs104894861	T	C	300823	MUCOPOLYSACCHARIDOSIS, TYPE II	AAAGACTTTTCCCACCGACATGG	1	AAAGACTTTTCCCACCGACATGG	1	2	0.478261	2	4	0
X	153870948	rs137852523	A	C	308840	CRASH SYNDROME	TTGATGTGCAAGATCTCTGCAGG	1	TTGATGTGCAAGATCTCTGCAGG	1	1	0.478261	1	3	0.666667
X	154031418	rs61748392	T	C	300005	MENTAL RETARDATION, X-LINKED, SYNDROMIC 13	CAACTCCACTTTAGAGCGAAAGG	1	CAACTCCACTTTAGAGCGAAAGG	1	1	0.478261	2	12	0
X	154182566	rs724159983	A	C	300821	COLORBLINDNESS, DEUTAN	TGGGAGCTTTTAAGGTGAAGAGG	1	TGGGAGCTTTTAAGGTGAAGAGG	1	1	0.478261	7	1	0.465118
X	154413549	rs104894937	T	C	300394	BARTH SYNDROME	AAGTGTGTGCCTGTGTGCCGAGG	1	AAGTGTGTGCCTGTGTGCCGAGG	1	3	0.608696	2	2	0.582774
X	154432333	rs878853276	T	C	300197	IMMUNODEFICIENCY 47	CACTCTGACCACTTACCTGCAGG	1	CACTCTGACCACTTACCTGCAGG	1	2	0.565217	2	2	0
X	154532245	rs137852344	G	C	305900	G6PD NEAPOLIS	CAGTGGGGTGAAAATACGCCAGG	1	CAGTGGGGTGAAAATACGCCAGG	1	4	0.565217	2	5	0
X	154534157	rs137852319	A	C	305900	G6PD HARILAOU	TGTTGGCAAATCTGCAGGGAGGG	2	TGTTGGCAAATCTGCAGGGAGGG,GTTGGCAAATCTGCAGGGAGGGG	1,1	1,2	0.565217,0.608696	1,1	4,4	0.360303,0.319059
X	154534489	rs137852331	T	C	305900	G6PD TAIWAN-HAKKA 2	ATGCGGTTCCAGCCTCTGCTGGG	1	ATGCGGTTCCAGCCTCTGCTGGG	1	2	0.652174	2	3	0.364644
X	154536168	rs78478128	G	C	305900	G6PD ORISSA	TTCTTGGCCAGGTCACCCTGTGG	1	TTCTTGGCCAGGTCACCCTGTGG	1	2	0.608696	2	2	0.417693
X	154546061	rs137852340	T	C	305900	G6PD GAOHE	ATATGTGTGTATCCGACTGATGG	1	ATATGTGTGTATCCGACTGATGG	1	3	0.434783	2	3	0
X	154564450	rs137853325	T	C	300248	ECTODERMAL DYSPLASIA, HYPOHIDROTIC, WITH IMMUNE DEFICIENCY	TGGAGTGCATTGAGTAGGGCCGG	1	TGGAGTGCATTGAGTAGGGCCGG	1	1	0.608696	2	5	0
X	154896146	rs137852458	A	C	300841	HEMOPHILIA A	TGATAAACTGAGAGATGTAGAGG	1	TGATAAACTGAGAGATGTAGAGG	1	3	0.391304	1	2	0.681818
X	154904082	rs28933682	T	C	300841	HEMOPHILIA A	TAGCCATTGATTGCTGGAGAAGG	1	TAGCCATTGATTGCTGGAGAAGG	1	2	0.478261	1	3	0
X	154904083	rs137852369	T	C	300841	HEMOPHILIA A	TAGCCATTGATTGCTGGAGAAGG	1	TAGCCATTGATTGCTGGAGAAGG	1	2	0.478261	1	3	0
X	154904511	rs28933679	T	C	300841	HEMOPHILIA A	TGAGTGCACATCTTTTTCCTAGG	2	TGAGTGCACATCTTTTTCCTAGG,GAGTGCACATCTTTTTCCTAGGG	1,1	1,1	0.434783,0.478261	2,2	6,5	0.474229,0.348418
X	154953903	rs137852429	T	C	300841	HEMOPHILIA A	ATGTTGGAGGCTTGGAACTCTGG	1	ATGTTGGAGGCTTGGAACTCTGG	1	2	0.521739	1	3	0
X	154957049	rs137852419	T	C	300841	HEMOPHILIA A	AACTAGAGTAATAGCGGGTCAGG	1	AACTAGAGTAATAGCGGGTCAGG	1	1	0.478261	2	4	0
X	154969400	rs137852406	T	C	300841	HEMOPHILIA A	TGAGCAGTAAGGAAAGTTATTGG	1	TGAGCAGTAAGGAAAGTTATTGG	1	1	0.391304	2	5	0.533333
X	154993139	rs137852389	T	C	300841	HEMOPHILIA A	TCATATTCAGCTCCTATAGCAGG	1	TCATATTCAGCTCCTATAGCAGG	1	3	0.434783	2	4	0
X	154997011	rs137852386	A	C	300841	HEMOPHILIA A	AGCATGAAGACTGACAGGATGGG	1	AGCATGAAGACTGACAGGATGGG	1	3	0.521739	2	2	0.326282
X	155022476	rs137852377	A	C	300841	HEMOPHILIA A	ACCCAGGTAGTATCTTCTGGTGG	2	ACCCAGGTAGTATCTTCTGGTGG,TGCACCCAGGTAGTATCTTCTGG	1,1	1,2	0.521739,0.521739	1,1	3,3	0.230769,0.0
