# Supplementary material for: Systematic Exploration of Optimized Base Editing gRNA Design and Pleiotropic Effects with BExplorer
Source: Genomics Proteomics Bioinformatics. 2022 Jul 2;21(6):1237–45. doi: 10.1016/j.gpb.2022.06.005 (PMC11082405; doi:10.1016/j.gpb.2022.06.005)
Supplement: Supplementary Table S2 — 900 candidate ABE7.10 correctable human pathogenic SNP sites [file mmc2.xlsx]

## Sheet: Sheet1
Table S2 900 candidate ABE7.10 correctable human pathogenic SNP sites
Chr	Pos	rsID	Beofre	After	Mim_number	Phenotype	Best_gRNA	All_fesible_gRNA_number	gRNA	RRA_score	Base_num_in_window	GC	Duplicate	SNP_num	Offtarget
1	1213738	rs587777075	G	A	600315	IMMUNODEFICIENCY 16 (1 patient)	ACGGACGGCACACCGTGTTCTGG	2	ACGGACGGCACACCGTGTTCTGG,CGGACGGCACACCGTGTTCTGGG	0.5,1.0	2,2	0.652174,0.695652	2,2	8,8	0.0,1.0
1	1233203	rs397514721	T	A	615291	EHLERS-DANLOS SYNDROME, PROGEROID TYPE, 2	GCCTGTCCTACGTGTACGACTGG	1	GCCTGTCCTACGTGTACGACTGG	1	2	0.608696	1	6	0
1	5904716	rs137852920	G	A	607215	NEPHRONOPHTHISIS 4	AGTCGTGGCGTCGTTGCGGGTGG	2	AGTCGTGGCGTCGTTGCGGGTGG,GTCGTGGCGTCGTTGCGGGTGGG	0.375,1.000	2,3	0.695652,0.73913	1,1	10,10	0.0,0.235043
1	9720793	rs587777389	G	A	602839	IMMUNODEFICIENCY 14	GTATGAGCACGAGAAGGACCTGG	1	GTATGAGCACGAGAAGGACCTGG	1	2	0.565217	1	4	0
1	9972098	rs387907294	G	A	608700	LEBER CONGENITAL AMAUROSIS 9	GAAGTGGTTCTCCTTGCTTGTGG	1	GAAGTGGTTCTCCTTGCTTGTGG	1	3	0.521739	3	7	0
1	11022301	rs4884357	G	A	605078	AMYOTROPHIC LATERAL SCLEROSIS 10 WITHOUT FRONTOTEMPORAL DEMENTIA AND WITH TDP43 INCLUSIONS	GCTGGTTTGGGAAACAATCAAGG	1	GCTGGTTTGGGAAACAATCAAGG	1	2	0.478261	4	2	0.538982
1	11023351	rs387906334	G	A	605078	AMYOTROPHIC LATERAL SCLEROSIS 10 WITH OR WITHOUT FRONTOTEMPORAL DEMENTIA AND WITH TDP43 INCLUSIONS	ATCCGCTACTCTTTATTTCATGG	1	ATCCGCTACTCTTTATTTCATGG	1	1	0.391304	1	1	0
1	11794766	rs121434296	G	A	607093	HOMOCYSTINURIA DUE TO MTHFR DEFICIENCY	GTACGGTAGATGTAACTCTTTGG	1	GTACGGTAGATGTAACTCTTTGG	1	2	0.434783	2	5	0
1	11800251	rs121434294	G	A	607093	HOMOCYSTINURIA DUE TO MTHFR DEFICIENCY	CACTTCGGATGTGCTTCACCAGG	1	CACTTCGGATGTGCTTCACCAGG	1	1	0.565217	2	5	0
1	11952736	rs797044448	G	A	153454	EHLERS-DANLOS SYNDROME, TYPE VI	GAGGGTAAGAGGCAGTGGGCGGG	2	GAGGGTAAGAGGCAGTGGGCGGG,AGAGGGTAAGAGGCAGTGGGCGG	1,1	2,3	0.695652,0.652174	2,2	7,7	0.364562,0.408484
1	11992660	rs28940291	G	A	608507	CHARCOT-MARIE-TOOTH DISEASE, AXONAL, TYPE 2A2A	GGCTCGGAGGCACATGAAAGTGG	1	GGCTCGGAGGCACATGAAAGTGG	1	2	0.608696	2	5	0
1	12001423	rs28940294	G	A	608507	CHARCOT-MARIE-TOOTH DISEASE, AXONAL, TYPE 2A2A	GGAGCGTTGTACCAGCTTCCTGG	1	GGAGCGTTGTACCAGCTTCCTGG	1	2	0.608696	2	4	0
1	16055508	rs121909136	G	A	602023	BARTTER SYNDROME, TYPE 3, WITH HYPOCALCIURIA	TTCCTGGGCTCCTGGACACCAGG	2	TTCCTGGGCTCCTGGACACCAGG,CTGGGCTCCTGGACACCAGGTGG	0.5,1.0	2,2	0.652174,0.695652	1,1	3,3	0.280796,0.707954
1	17004805	rs1057519292	G	A	610513	SPASTIC PARAPLEGIA 78, AUTOSOMAL RECESSIVE	GGGACTGTGGGGACGGCTCCAGG	1	GGGACTGTGGGGACGGCTCCAGG	1	1	0.73913	1	6	0.125
1	19243991	rs869320625	G	A	616846	CEREBELLAR ATROPHY, VISUAL IMPAIRMENT, AND PSYCHOMOTOR RETARDATION	CTGCCGTGCCCTTGTCAACATGG	1	CTGCCGTGCCCTTGTCAACATGG	1	1	0.608696	1	2	0
1	21564103	rs121918000	G	A	171760	HYPOPHOSPHATASIA, INFANTILE	CCTACGCCCACTCGGCTGACCGG	2	CCTACGCCCACTCGGCTGACCGG,CTACGCCCACTCGGCTGACCGGG	0.5,1.0	1,1	0.73913,0.73913	2,2	7,7	0.0,0.372402
1	21575736	rs121918009	G	A	171760	HYPOPHOSPHATASIA, INFANTILE	AAGGAGGCAGAATTGACCACGGG	1	AAGGAGGCAGAATTGACCACGGG	1	3	0.565217	2	5	0.288247
1	22644123	rs200206736	G	A	120575	C1Q DEFICIENCY	TACGGGATCCCAGGGATGCCCGG	1	TACGGGATCCCAGGGATGCCCGG	1	3	0.695652	2	8	0
1	23068566	rs864309715	G	A	609132	CLEFT PALATE, PSYCHOMOTOR RETARDATION, AND DISTINCTIVE FACIAL FEATURES	TGGTAGAGCAAGAGTTTAACCGG	1	TGGTAGAGCAAGAGTTTAACCGG	1	1	0.478261	2	0	0
1	29200574	rs145192716	G	A	608205	DYSTONIA, CHILDHOOD-ONSET, WITH OPTIC ATROPHY AND BASAL GANGLIA ABNORMALITIES	GCCGTGGCTGGGGCATGTCCTGG	1	GCCGTGGCTGGGGCATGTCCTGG	1	3	0.73913	2	5	0
1	32893848	rs550921485	G	A	142622	DYSTONIA 2, TORSION, AUTOSOMAL RECESSIVE	CAGCGCCTCCCAGTTCTGAGAGG	1	CAGCGCCTCCCAGTTCTGAGAGG	1	1	0.652174	2	2	0
1	40091398	rs137852695	T	A	600722	CEROID LIPOFUSCINOSIS, NEURONAL, 1	TGCCCTCCTACGGAATAAAAGGG	2	TGCCCTCCTACGGAATAAAAGGG,CTGCCCTCCTACGGAATAAAAGG	1,1	1,1	0.521739,0.521739	2,2	7,8	0.26932,0.0
1	40292590	rs281875376	G	A	606480	MANDIBULOACRAL DYSPLASIA WITH TYPE B LIPODYSTROPHY	CTGACTGGTTGTTCTCAATGTGG	1	CTGACTGGTTGTTCTCAATGTGG	1	1	0.478261	2	7	0.375566
1	40819926	rs80358279	G	A	603537	DEAFNESS, AUTOSOMAL DOMINANT 2A	CTGGGCAGGGTCCTGGCTGCTGG	1	CTGGGCAGGGTCCTGGCTGCTGG	1	2	0.73913	2	5	0.745238
1	42929766	rs387907313	G	A	138140	EPILEPSY, IDIOPATHIC GENERALIZED, SUSCEPTIBILITY TO, 12	CCGCGCAGCTTCTTTAGCACTGG	2	CCGCGCAGCTTCTTTAGCACTGG,CGCGCAGCTTCTTTAGCACTGGG	0.5,1.0	1,2	0.608696,0.608696	2,2	8,8	0.0,0.591756
1	43736300	rs387906943	C	A	606494	MENTAL RETARDATION, AUTOSOMAL RECESSIVE 12	GCTAGCCCTCTGCCTCTTTCTGG	1	GCTAGCCCTCTGCCTCTTTCTGG	1	2	0.608696	2	5	0.625
1	44000805	rs1057519314	G	A	601019	GLYCINE ENCEPHALOPATHY WITH NORMAL SERUM GLYCINE	ATCTGAAAGAAGAGGGGTGGTGG	2	ATCTGAAAGAAGAGGGGTGGTGG,TCTGAAAGAAGAGGGGTGGTGGG	1,1	1,1	0.521739,0.565217	2,2	5,5	0.310027,0.297199
1	44823064	rs587776628	G	A	603673	BASAL CELL CARCINOMA, SOMATIC	GTGTGGTCACCTCTGGCGGCGGG	2	GTGTGGTCACCTCTGGCGGCGGG,GGTGTGGTCACCTCTGGCGGCGG	1,1	2,3	0.73913,0.73913	2,2	8,8	0.553361,0.358974
1	46192397	rs28940869	G	A	606822	MUSCULAR DYSTROPHY-DYSTROGLYCANOPATHY (CONGENITAL WITH BRAIN AND EYE ANOMALIES), TYPE A, 3	CCACACGGTACAGTAGTGCTGGG	1	CCACACGGTACAGTAGTGCTGGG	1	1	0.608696	1	3	0.376988
1	54999214	rs74315287	G	A	606412	BARTTER SYNDROME, TYPE 4A, WITH SENSORINEURAL DEAFNESS	CGGATCGGCTTCATTGTGCTGGG	2	CGGATCGGCTTCATTGTGCTGGG,GGATCGGCTTCATTGTGCTGGGG	1,1	1,2	0.608696,0.608696	2,2	8,7	0.5,0.297439
1	55044016	rs28942111	T	A	607786	HYPERCHOLESTEROLEMIA, FAMILIAL, 3	GAGTGGCGACCTGCTGGAGCTGG	1	GAGTGGCGACCTGCTGGAGCTGG	1	1	0.695652	2	9	0
1	56875054	rs652785	C	A	120950	COMPLEMENT COMPONENT 8, ALPHA SUBUNIT, A/B POLYMORPHISM	AAGGCAAGCACAGTGTGGACAGG	1	AAGGCAAGCACAGTGTGGACAGG	1	1	0.565217	2	8	0.454545
1	58576538	rs80358224	G	A	137290	GELATINOUS DROP-LIKE CORNEAL DYSTROPHY	TGTTCTGCCGCAGCTCGATCTGG	1	TGTTCTGCCGCAGCTCGATCTGG	1	1	0.608696	2	2	0
1	58576805	rs80358223	G	A	137290	GELATINOUS DROP-LIKE CORNEAL DYSTROPHY	TGCACTGGCGCGCCTTGAAGCGG	1	TGCACTGGCGCGCCTTGAAGCGG	1	1	0.695652	1	4	0
1	62529349	rs587777484	G	A	615730	EPILEPTIC ENCEPHALOPATHY, EARLY INFANTILE, 23	CCACTCGAGCCTTTATCTGAGGG	1	CCACTCGAGCCTTTATCTGAGGG	1	1	0.565217	1	7	0.495438
1	68444858	rs61752871	G	A	180069	RETINITIS PIGMENTOSA 20	CCCGTACGTAAGCATCAGTGCGG	1	CCCGTACGTAAGCATCAGTGCGG	1	1	0.608696	2	11	0
1	75740094	rs121434278	G	A	607008	MCAD DEFICIENCY	CCAACGGAGGAAAAGCTAATTGG	1	CCAACGGAGGAAAAGCTAATTGG	1	2	0.478261	2	8	0.084211
1	77942632	rs137853198	C	A	613121	CARDIOMYOPATHY, DILATED, 1CC	CCAAACCAGAAATTACATGGTGG	1	CCAAACCAGAAATTACATGGTGG	1	2	0.434783	1	4	0.333333
1	94031110	rs61750130	G	A	601691	STARGARDT DISEASE	GTAGCCGGGAGCACGATCTGTGG	2	GTAGCCGGGAGCACGATCTGTGG,TAGCCGGGAGCACGATCTGTGGG	0.5,1.0	2,2	0.652174,0.652174	1,1	6,6	0.0,0.663333
1	95027239	rs367570129	G	A	612866	MYASTHENIC SYNDROME, CONGENITAL, 15 (1 family)	AATTCGGTGAATGTAGTATTTGG	1	AATTCGGTGAATGTAGTATTTGG	1	2	0.347826	2	6	0
1	103004633	rs121912943	C	A	120280	STICKLER SYNDROME, TYPE II	GGAGGACCTGGAGGACCTTGAGG	1	GGAGGACCTGGAGGACCTTGAGG	1	1	0.652174	1	4	0.406766
1	108924060	rs145191476	C	A	609245	CHUDLEY-MCCULLOUGH SYNDROME	CAGCTCACAGAGTCGCCGTCTGG	1	CAGCTCACAGAGTCGCCGTCTGG	1	2	0.652174	2	8	0
1	110603889	rs876657390	C	A	176262	EPILEPTIC ENCEPHALOPATHY, EARLY INFANTILE, 32	TTACCAACCGGATGACACGGAGG	1	TTACCAACCGGATGACACGGAGG	1	2	0.565217	2	4	0
1	115033507	rs121918668	G	A	188540	HYPOTHYROIDISM, CONGENITAL, NONGOITROUS, 4	TGCTGGATATTGTATGACACGGG	2	TGCTGGATATTGTATGACACGGG,GTGCTGGATATTGTATGACACGG	1,1	2,2	0.478261,0.478261	1,1	7,8	0.546154,0.0
1	115664171	rs121918218	G	A	610132	CAUDAL REGRESSION SYNDROME	CCATCGTCCTGCTGGAGCTCAGG	1	CCATCGTCCTGCTGGAGCTCAGG	1	1	0.652174	2	5	0
1	119915557	rs387906749	G	A	600275	HAJDU-CHENEY SYNDROME	TGTGCTGTGAAGGGGGTGTGGGG	1	TGTGCTGTGAAGGGGGTGTGGGG	1	2	0.652174	2	4	0.221257
1	119915773	rs387906747	G	A	600275	HAJDU-CHENEY SYNDROME	GGTTGGGCAATACTGCCTTTAGG	2	GGTTGGGCAATACTGCCTTTAGG,GTTGGGCAATACTGCCTTTAGGG	0.5,1.0	3,3	0.521739,0.521739	2,2	3,3	0.0,0.277308
1	145917809	rs397515419	G	A	603867	PEROXISOME BIOGENESIS DISORDER 14B (1 patient)	ACTGGGCGGCCCTAGAGGAGAGG	1	ACTGGGCGGCCCTAGAGGAGAGG	1	3	0.695652	2	5	0.272727
1	151813569	rs863225091	G	A	602943	IMMUNODEFICIENCY 42	CGTACTGAATGGCCTCGGTGAGG	2	CGTACTGAATGGCCTCGGTGAGG,ACTGAATGGCCTCGGTGAGGTGG	1,1	1,1	0.608696,0.608696	2,2	4,4	0,0
1	155237357	rs121908298	G	A	606463	GAUCHER DISEASE, TYPE I	AGTGGGGCAGCAGCAAGCGTTGG	1	AGTGGGGCAGCAGCAAGCGTTGG	1	4	0.652174	2	6	0.30529
1	155295457	rs118204083	G	A	609712	PYRUVATE KINASE DEFICIENCY	AGTGCGGATCTCCGGTCCCTTGG	1	AGTGCGGATCTCCGGTCCCTTGG	1	3	0.652174	2	4	0
1	155610270	rs762798018	G	A	617619	MYOPATHY, MITOCHONDRIAL, AND ATAXIA, AUTOSOMAL DOMINANT	GAGGTGCTCACACTGCAGTTGGG	2	GAGGTGCTCACACTGCAGTTGGG,GGAGGTGCTCACACTGCAGTTGG	0.5,1.0	2,3	0.608696,0.608696	4,4	6,6	0.213071,0.274114
1	155659923	rs1057519598	C	A	607860	GRANGE SYNDROME	TAGTTCCTGGGGCTCTAATTTGG	2	TAGTTCCTGGGGCTCTAATTTGG,AGTTCCTGGGGCTCTAATTTGGG	1,1	2,2	0.478261,0.521739	3,3	6,5	0.0,0.331481
1	156130741	rs28933093	G	A	150330	CARDIOMYOPATHY, DILATED, 1A	AGGGCGAGCTGCATGATCTGCGG	3	AGGGCGAGCTGCATGATCTGCGG,GGGCGAGCTGCATGATCTGCGGG,GGCGAGCTGCATGATCTGCGGGG	0.2222222,0.8888889,1.0000000	2,2,2	0.652174,0.695652,0.695652	2,2,2	9,9,9	0.0,0.415336,0.458083
1	156137209	rs121912494	G	A	150330	MANDIBULOACRAL DYSPLASIA WITH TYPE A LIPODYSTROPHY	ACGGCTCTCATCAACTCCACTGG	1	ACGGCTCTCATCAACTCCACTGG	1	1	0.565217	2	11	0
1	156138611	rs61064130	G	A	150330	HUTCHINSON-GILFORD PROGERIA SYNDROME	GTGGGCGGACCCATCTCCTCTGG	1	GTGGGCGGACCCATCTCCTCTGG	1	3	0.695652	2	6	0
1	156592199	rs879255647	C	A	608862	ENCEPHALOPATHY, PROGRESSIVE, EARLY-ONSET, WITH BRAIN EDEMA AND/OR LEUKOENCEPHALOPATHY	ACAGCCATCGCCAAGGTCAGTGG	1	ACAGCCATCGCCAAGGTCAGTGG	1	2	0.608696	2	3	0
1	156876128	rs606231467	G	A	191315	INSENSITIVITY TO PAIN, CONGENITAL, WITH ANHIDROSIS	AGCTGGGGGAGGGCGCCTTTGGG	1	AGCTGGGGGAGGGCGCCTTTGGG	1	3	0.73913	2	3	0.178327
1	160041491	rs137853074	G	A	602208	DEAFNESS, AUTOSOMAL RECESSIVE 4, WITH ENLARGED VESTIBULAR AQUEDUCT, DIGENIC	AGCGTACAGTGCTGTCACGGAGG	2	AGCGTACAGTGCTGTCACGGAGG,CGTAGCGTACAGTGCTGTCACGG	0.5,1.0	1,2	0.608696,0.608696	2,2	9,11	0,0
1	160130283	rs121918616	G	A	182340	MIGRAINE, FAMILIAL BASILAR	GGGAGCGTGTGCTGGGTGAGAGG	1	GGGAGCGTGTGCTGGGTGAGAGG	1	2	0.695652	2	4	0.430812
1	161077629	rs267606992	G	A	609607	ECTODERMAL DYSPLASIA-SYNDACTYLY SYNDROME 1	CTCCGTGTCCCAGGTCACGCTGG	2	CTCCGTGTCCCAGGTCACGCTGG,TCCGTGTCCCAGGTCACGCTGGG	0.5,1.0	2,2	0.695652,0.695652	2,2	7,7	0.0,0.268289
1	161209915	rs121434428	C	A	602985	MITOCHONDRIAL COMPLEX I DEFICIENCY	CCGGCCAGGAGGAGTGCACCAGG	1	CCGGCCAGGAGGAGTGCACCAGG	1	2	0.73913	1	7	0.05
1	161307268	rs121913597	T	A	159440	CHARCOT-MARIE-TOOTH DISEASE, TYPE 2J	ATGGCATCTCTGCCCCCTTCGGG	1	ATGGCATCTCTGCCCCCTTCGGG	1	1	0.652174	1	8	0.222757
1	161307361	rs121913598	G	A	159440	CHARCOT-MARIE-TOOTH DISEASE, TYPE 2I	CCCGGGAGCCCACAGCACCATGG	1	CCCGGGAGCCCACAGCACCATGG	1	3	0.73913	1	5	0.604759
1	161307389	rs121913596	C	A	159440	CHARCOT-MARIE-TOOTH DISEASE, DOMINANT INTERMEDIATE D	CCTGTCGGTGTAAACCACGATGG	1	CCTGTCGGTGTAAACCACGATGG	1	1	0.565217	2	5	0
1	161314408	rs587776652	G	A	602413	PARAGANGLIOMAS 3	AGATGGCTGCGCTGTTGCTGAGG	1	AGATGGCTGCGCTGTTGCTGAGG	1	2	0.608696	2	12	0
1	167439355	rs74315290	G	A	186780	IMMUNODEFICIENCY 25 (1 patient)	AGAGCTGGTTCTGGCCCTGCTGG	1	AGAGCTGGTTCTGGCCCTGCTGG	1	2	0.652174	1	8	0
1	171652468	rs74315339	C	A	601652	GLAUCOMA 1, OPEN ANGLE, A	TATACTGGCATCGGCCACTCTGG	1	TATACTGGCATCGGCCACTCTGG	1	1	0.565217	1	3	0
1	183228564	rs118203900	C	A	150292	EPIDERMOLYSIS BULLOSA, JUNCTIONAL, HERLITZ TYPE	CAGTGCAAAGCAGGCTACTTCGG	3	CAGTGCAAAGCAGGCTACTTCGG,AGTGCAAAGCAGGCTACTTCGGG,GTGCAAAGCAGGCTACTTCGGGG	0.7777778,0.8888889,1.0000000	1,1,1	0.565217,0.565217,0.608696	1,1,2	4,4,4	0.465677,0.262204,0.233082
1	193122328	rs121434263	G	A	607393	PARATHYROID CARCINOMA, SOMATIC	GTTTGGGGGTAAGTCCGGCATGG	1	GTTTGGGGGTAAGTCCGGCATGG	1	3	0.608696	2	7	0
1	193130173	rs587776559	G	A	607393	HYPERPARATHYROIDISM-JAW TUMOR SYNDROME	TTAGACTGAAAATATTCCTGTGG	1	TTAGACTGAAAATATTCCTGTGG	1	1	0.347826	2	3	0.39223
1	196673103	rs800292	G	A	134370	MACULAR DEGENERATION, AGE-RELATED, 4, SUSCEPTIBILITY TO	GAAATGTAATAATGGTATGCAGG	1	GAAATGTAATAATGGTATGCAGG	1	1	0.347826	2	5	0
1	196727803	rs1410996	G	A	134370	MACULAR DEGENERATION, AGE-RELATED, 4, SUSCEPTIBILITY TO	TGAGTGGCATGAGGTAGTCAGGG	1	TGAGTGGCATGAGGTAGTCAGGG	1	3	0.565217	2	3	0.138716
1	201066283	rs80338779	C	A	114208	HYPOKALEMIC PERIODIC PARALYSIS, TYPE 1	CACCCTCAGGATCTTCACCACGG	1	CACCCTCAGGATCTTCACCACGG	1	3	0.608696	2	5	0
1	201359245	rs121964857	G	A	191045	CARDIOMYOPATHY, FAMILIAL HYPERTROPHIC, 2	CGCGGGTCTTGGAGCTGCAGGGG	3	CGCGGGTCTTGGAGCTGCAGGGG,CCCGCGGGTCTTGGAGCTGCAGG,CCGCGGGTCTTGGAGCTGCAGGG	0.8888889,1.0000000,1.0000000	3,3,3	0.73913,0.73913,0.73913	2,2,2	10,11,11	0.44282,0.568421,0.394864
1	204155078	rs121917740	G	A	179820	HYPERPRORENINEMIA, FAMILIAL	TTCGGATGAAGGTGGCCCCCAGG	1	TTCGGATGAAGGTGGCCCCCAGG	1	2	0.652174	2	5	0.363636
1	204162117	rs121917741	G	A	179820	RENAL TUBULAR DYSGENESIS	CTCGTTCCTTCAGGCTTTCTCGG	1	CTCGTTCCTTCAGGCTTTCTCGG	1	1	0.565217	2	4	0.181818
1	209634515	rs121912483	G	A	150310	EPIDERMOLYSIS BULLOSA, JUNCTIONAL, HERLITZ TYPE	AGCTCTGAGGCCGACCCTGGCGG	1	AGCTCTGAGGCCGACCCTGGCGG	1	1	0.73913	2	8	0
1	212859173	rs267606819	G	A	609144	POSTERIOR COLUMN ATAXIA WITH RETINITIS PIGMENTOSA	CACCGCCGTGCTGGGCAATCAGG	1	CACCGCCGTGCTGGGCAATCAGG	1	1	0.695652	2	3	0
1	220126827	rs373436822	G	A	612801	VARIANT OF UNKNOWN SIGNIFICANCE	TCATGGTCTTATGTTCTTCCAGG	1	TCATGGTCTTATGTTCTTCCAGG	1	2	0.434783	2	4	0
1	220153976	rs587777169	G	A	609275	WARBURG MICRO SYNDROME 2	TGTCGTACAGAAATAAAATTTGG	1	TGTCGTACAGAAATAAAATTTGG	1	1	0.304348	2	1	0.482977
1	220191279	rs587777167	G	A	609275	MARTSOLF SYNDROME	CGCGGTACCCTTAGAGACAGAGG	1	CGCGGTACCCTTAGAGACAGAGG	1	2	0.608696	1	5	0
1	225921209	rs886037931	G	A	616406	LEUKODYSTROPHY, HYPOMYELINATING, 10	TCACCGTGTTCGGATACAGGAGG	1	TCACCGTGTTCGGATACAGGAGG	1	1	0.565217	2	3	0
1	225922043	rs372781135	G	A	616406	LEUKODYSTROPHY, HYPOMYELINATING, 10	CAGCGAATCACTTTGGGGGCTGG	1	CAGCGAATCACTTTGGGGGCTGG	1	1	0.608696	2	8	0.34375
1	229431559	rs587777354	C	A	102610	NEMALINE MYOPATHY 3	GGTGATCCACATCTGCTGGAAGG	2	GGTGATCCACATCTGCTGGAAGG,GATCCACATCTGCTGGAAGGTGG	0.375,1.000	1,3	0.565217,0.565217	4,23	5,5	0.0,0.614664
1	235805826	rs80338652	G	A	606897	CHEDIAK-HIGASHI SYNDROME, ADULT TYPE	AAGTCGTATACTTTGAAGTGAGG	1	AAGTCGTATACTTTGAAGTGAGG	1	1	0.391304	1	3	0
1	236719007	rs727502886	G	A	102573	CARDIOMYOPATHY, DILATED, 1AA, WITH OR WITHOUT LEFT VENTRICULAR NONCOMPACTION	GGCGCTGAAGGTGAGAGGTGTGG	1	GGCGCTGAAGGTGAGAGGTGTGG	1	2	0.652174	2	4	0.414515
1	244863797	rs1057524915	G	A	602869	EPILEPTIC ENCEPHALOPATHY, EARLY INFANTILE, 54	TGTTGCTGCTGCGTCGCCGGCGG	1	TGTTGCTGCTGCGTCGCCGGCGG	1	1	0.73913	2	3	0.619048
10	6072697	rs41295061	C	A	147730	DIABETES MELLITUS, INSULIN-DEPENDENT, 10	TTAGCAAGGGGTTCGTTTCACGG	1	TTAGCAAGGGGTTCGTTTCACGG	1	1	0.521739	2	2	0.122449
10	8064037	rs104894163	T	A	131320	HYPOPARATHYROIDISM, SENSORINEURAL DEAFNESS, AND RENAL DYSPLASIA SYNDROME	ACTGTGGCGGCGAGATGGCACGG	2	ACTGTGGCGGCGAGATGGCACGG,CTGTGGCGGCGAGATGGCACGGG	0.375,1.000	1,1	0.695652,0.73913	2,2	5,6	0.0,0.458217
10	13109270	rs28939688	G	A	602432	GLAUCOMA 1, OPEN ANGLE, E	ACCGAGAACCACCAGCTGAAAGG	1	ACCGAGAACCACCAGCTGAAAGG	1	2	0.565217	1	5	0.666667
10	43109146	rs78098482	C	A	164761	HIRSCHSPRUNG DISEASE, SUSCEPTIBILITY TO, 1	CTTCAACGTGTCGGTGCTGCCGG	1	CTTCAACGTGTCGGTGCTGCCGG	1	2	0.652174	2	6	0
10	43120163	rs76087194	G	A	164761	HIRSCHSPRUNG DISEASE, SUSCEPTIBILITY TO, 1	GTCCCGAGATGTTTATGAAGAGG	1	GTCCCGAGATGTTTATGAAGAGG	1	1	0.478261	1	4	0
10	49482809	rs121917904	G	A	609413	CEREBROOCULOFACIOSKELETAL SYNDROME 1	TCTCGGAGGTTATTTTGCATCGG	1	TCTCGGAGGTTATTTTGCATCGG	1	2	0.478261	2	6	0
10	49532736	rs121917903	G	A	609413	UV-SENSITIVE SYNDROME 1	GATGTCGGTCGATGTGCAGCAGG	2	GATGTCGGTCGATGTGCAGCAGG,ATGTCGGTCGATGTGCAGCAGGG	0.5,1.0	2,2	0.608696,0.608696	2,2	6,6	0.0,0.6
10	49648546	rs121912816	G	A	118490	MYASTHENIC SYNDROME, CONGENITAL, 6, PRESYNAPTIC	TGCGAACACTCCCCATTCGATGG	1	TGCGAACACTCCCCATTCGATGG	1	1	0.565217	1	8	0
10	62813563	rs104894161	G	A	129010	DEJERINE-SOTTAS NEUROPATHY, AUTOSOMAL DOMINANT	GCCGTGTCAGCTCGTCAGAGCGG	1	GCCGTGTCAGCTCGTCAGAGCGG	1	2	0.695652	2	3	0
10	70598558	rs193302875	C	A	170280	APLASTIC ANEMIA	GGGCTCTTCTGCCGCCCTGGTGG	1	GGGCTCTTCTGCCGCCCTGGTGG	1	2	0.73913	1	9	0.471154
10	70600631	rs35947132	G	A	170280	RECLASSIFIED - VARIANT OF UNKNOWN SIGNIFICANCE	TGAGCGCCAGAGGCAGGCGCTGG	1	TGAGCGCCAGAGGCAGGCGCTGG	1	2	0.73913	1	6	0
10	70600713	rs104894180	G	A	170280	HEMOPHAGOCYTIC LYMPHOHISTIOCYTOSIS, FAMILIAL, 2	CCTTTGTGTGTCCACTGGGAAGG	1	CCTTTGTGTGTCCACTGGGAAGG	1	1	0.565217	1	6	0.035714
10	70883973	rs121913015	G	A	126090	HYPERPHENYLALANINEMIA, BH4-DEFICIENT, D	CTTGTTCGATGAAGCTGGCCAGG	1	CTTGTTCGATGAAGCTGGCCAGG	1	1	0.565217	2	4	0
10	70884029	rs121913014	G	A	126090	HYPERPHENYLALANINEMIA, BH4-DEFICIENT, D	CATGGGTGCTCAGCGTGATGTGG	1	CATGGGTGCTCAGCGTGATGTGG	1	3	0.608696	2	6	0
10	71362459	rs121912583	G	A	612373	HISTIOCYTOSIS-LYMPHADENOPATHY PLUS SYNDROME	CAACGGCTACCTCAGCACCCTGG	1	CAACGGCTACCTCAGCACCCTGG	1	2	0.652174	2	8	0
10	71799634	rs727502931	G	A	605516	USHER SYNDROME, TYPE ID	GTGAGCAGTGATGGAGGGCCTGG	1	GTGAGCAGTGATGGAGGGCCTGG	1	1	0.652174	2	9	0.133333
10	74082499	rs71579353	C	A	193065	CARDIOMYOPATHY, FAMILIAL HYPERTROPHIC, 15	TCCAAACTGAACCAGGCCAAAGG	1	TCCAAACTGAACCAGGCCAAAGG	1	1	0.521739	2	4	0
10	78025043	rs267608678	G	A	614258	LEUKODYSTROPHY, HYPOMYELINATING, 7, WITH OLIGODONTIA	CTCGCTTCTGAAGGTAGGTCAGG	1	CTCGCTTCTGAAGGTAGGTCAGG	1	1	0.565217	1	5	0
10	86726175	rs45514002	G	A	605906	CARDIOMYOPATHY, DILATED, 1C	TGCGATTTCCCCGTGGAGGCTGG	1	TGCGATTTCCCCGTGGAGGCTGG	1	1	0.652174	2	6	0
10	86919430	rs199476088	G	A	601299	JUVENILE POLYPOSIS SYNDROME	GAGTTGCTGCATTGCTGACCTGG	2	GAGTTGCTGCATTGCTGACCTGG,AGTTGCTGCATTGCTGACCTGGG	0.5,1.0	1,1	0.565217,0.565217	1,1	2,3	0.0,0.309481
10	87863705	rs587776674	G	A	601728	COWDEN DISEASE 1	GCGAGGGAGATGAGAGACGGCGG	1	GCGAGGGAGATGAGAGACGGCGG	1	3	0.695652	2	3	0.211111
10	87952125	rs397514559	C	A	601728	MACROCEPHALY/AUTISM SYNDROME	GAGTAACTATTCCCAGTCAGAGG	1	GAGTAACTATTCCCAGTCAGAGG	1	1	0.478261	2	8	0
10	89438899	rs121909386	G	A	611910	CATARACT 47, JUVENILE, WITH MICROCORNEA (1 family)	CTTTCTGAGTTCTACACACATGG	1	CTTTCTGAGTTCTACACACATGG	1	1	0.434783	2	8	0.28663
10	93663117	rs267606935	T	A	600827	ACHROMATOPISIA 5	TGAGTATGATGCAAAGATGAAGG	1	TGAGTATGATGCAAAGATGAAGG	1	2	0.391304	1	7	0.564363
10	95637328	rs863225044	G	A	138250	CUTIS LAXA, AUTOSOMAL DOMINANT 3	GCCGCACGCTCTGAGACAGAAGG	1	GCCGCACGCTCTGAGACAGAAGG	1	1	0.652174	2	1	0
10	99836125	rs72558200	G	A	601107	DUBIN-JOHNSON SYNDROME	GGCGTCTGGACTCTGTCACCAGG	1	GGCGTCTGGACTCTGTCACCAGG	1	1	0.652174	2	10	0
10	100750707	rs79555199	G	A	167409	PAPILLORENAL SYNDROME	GAGACCGGCAGCATCAAGCCGGG	1	GAGACCGGCAGCATCAAGCCGGG	1	1	0.695652	1	7	0.693537
10	102832566	rs104894142	G	A	609300	17-@ALPHA-HYDROXYLASE/17,20-LYASE DEFICIENCY, COMBINED COMPLETE	GAGGCGAAGCACCTCTCGGATGG	1	GAGGCGAAGCACCTCTCGGATGG	1	2	0.652174	2	5	0
10	104039613	rs797045142	G	A	113811	EPITHELIAL RECURRENT EROSION DYSTROPHY	CTGAGGTTGAGAAACCTGGGAGG	1	CTGAGGTTGAGAAACCTGGGAGG	1	2	0.565217	2	7	0.833333
10	110122249	rs564185858	G	A	601568	CEREBRAL PALSY, SPASTIC QUADRIPLEGIC, 3 (1 family)	TTGGCGAAATTGAGTTTGAAGGG	2	TTGGCGAAATTGAGTTTGAAGGG,GTTGGCGAAATTGAGTTTGAAGG	1,1	2,3	0.434783,0.434783	2,2	4,4	0.297108,0.0
10	110596398	rs587784425	G	A	606062	CORNELIA DE LANGE SYNDROME 3	TAGGTGACCAAGTCAGCCATCGG	1	TAGGTGACCAAGTCAGCCATCGG	1	2	0.565217	1	2	0.263158
10	110812304	rs267607004	G	A	613171	CARDIOMYOPATHY, DILATED, 1DD	GGTCTCGTAGTCCGGTGAGCCGG	1	GGTCTCGTAGTCCGGTGAGCCGG	1	1	0.695652	2	10	0
10	119676984	rs387906876	G	A	603883	CARDIOMYOPATHY, DILATED, 1HH	GTGCGTCAGGCCAGGAGAGACGG	1	GTGCGTCAGGCCAGGAGAGACGG	1	1	0.695652	2	5	0
10	122506802	rs113993969	G	A	602194	CEREBRAL ARTERIOPATHY, AUTOSOMAL RECESSIVE, WITH SUBCORTICAL INFARCTS AND LEUKOENCEPHALOPATHY	ATCGTGAGCACCACCCAGCGAGG	1	ATCGTGAGCACCACCCAGCGAGG	1	2	0.652174	1	7	0
10	122507369	rs864622783	G	A	602194	CEREBRAL ARTERIOPATHY, AUTOSOMAL DOMINANT, WITH SUBCORTICAL INFARCTS AND LEUKOENCEPHALOPATHY, TYPE 2	TTGCAGTATGGAAACTCGGGAGG	1	TTGCAGTATGGAAACTCGGGAGG	1	1	0.521739	2	3	0
10	123053091	rs188094280	G	A	600301	2-@METHYLBUTYRYL-CoA DEHYDROGENASE DEFICIENCY	ATCGAGTGGATGGGGGGAGTAGG	1	ATCGAGTGGATGGGGGGAGTAGG	1	2	0.608696	2	8	0
10	124401785	rs121965049	G	A	613349	GYRATE ATROPHY OF CHOROID AND RETINA	CCCATGCTCCCCTGGCTTAATGG	1	CCCATGCTCCCCTGGCTTAATGG	1	1	0.608696	2	8	0.419643
10	133555706	rs875989885	G	A	611486	PREMATURE OVARIAN FAILURE 12 (1 family)	AGCTGCCTGGGGGGCCCAGTAGG	1	AGCTGCCTGGGGGGCCCAGTAGG	1	1	0.73913	2	6	0.5
11	533466	rs121917759	G	A	190020	COSTELLO SYNDROME	TTGGCCGAGGTCTCGATGTAGGG	2	TTGGCCGAGGTCTCGATGTAGGG,CTTGGCCGAGGTCTCGATGTAGG	1,1	2,2	0.608696,0.608696	2,2	8,9	0.368342,0.0
11	686992	rs587777408	G	A	602635	MENTAL RETARDATION, AUTOSOMAL DOMINANT 24	TCCCCGGCCGCCTGCAAGGAAGG	1	TCCCCGGCCGCCTGCAAGGAAGG	1	2	0.73913	2	5	0
11	792340	rs121918335	C	A	609302	EPILEPTIC ENCEPHALOPATHY, EARLY INFANTILE, 3	TCCCAGCCACACAGCCGGCCAGG	1	TCCCAGCCACACAGCCGGCCAGG	1	2	0.73913	2	8	0.263736
11	2159911	rs121918102	C	A	176730	HYPERPROINSULINEMIA	CCACAATGCCACGCTTCTGCAGG	1	CCACAATGCCACGCTTCTGCAGG	1	1	0.608696	1	8	0
11	2395971	rs587776775	G	A	186845	IMMUNODEFICIENCY, COMMON VARIABLE, 6 (1 patient)	TTCAAGGTGCGCGAGGCCGGTGG	2	TTCAAGGTGCGCGAGGCCGGTGG,TCAAGGTGCGCGAGGCCGGTGGG	0.375,1.000	2,2	0.695652,0.73913	2,2	9,10	0.0,0.406623
11	2571333	rs151344631	G	A	607542	LONG QT SYNDROME 1	CATCGTGGTCGTGGCCTCCATGG	1	CATCGTGGTCGTGGCCTCCATGG	1	2	0.652174	2	10	0
11	2572021	rs199472709	G	A	607542	ATRIAL FIBRILLATION, FAMILIAL, 3	TCCGCTTCCTGCAGATCCTGAGG	1	TCCGCTTCCTGCAGATCCTGAGG	1	1	0.608696	2	9	0.091667
11	2572963	rs120074187	G	A	607542	LONG QT SYNDROME 1	GCTACGCAGATGCGCTGTGGTGG	3	GCTACGCAGATGCGCTGTGGTGG,CTACGCAGATGCGCTGTGGTGGG,TACGCAGATGCGCTGTGGTGGGG	0.1111111,0.8888889,1.0000000	1,1,2	0.652174,0.652174,0.652174	1,1,1	12,14,14	0.230769,0.245005,0.306757
11	2585213	rs120074183	G	A	607542	LONG QT SYNDROME 1	CCCAGGGGATTCTTGGCTCGGGG	1	CCCAGGGGATTCTTGGCTCGGGG	1	3	0.695652	2	13	0.337747
11	2768902	rs120074188	G	A	607542	LONG QT SYNDROME 1, RECESSIVE	TGTGGCCAAGAAGAAATTCCAGG	1	TGTGGCCAAGAAGAAATTCCAGG	1	2	0.478261	2	6	0.504202
11	4082183	rs397515390	G	A	605921	IMMUNODEFICIENCY 10	CCTAGGTTCGGGAGGCCTTGAGG	1	CCTAGGTTCGGGAGGCCTTGAGG	1	2	0.652174	2	6	0
11	5227161	rs34999973	G	A	141900	BETA-PLUS-THALASSEMIA	GGGTGTGGCTCCACAGGGTGAGG	1	GGGTGTGGCTCCACAGGGTGAGG	1	2	0.695652	2	9	0
11	5227163	rs34883338	G	A	141900	BETA-PLUS-THALASSEMIA	GGGTGTGGCTCCACAGGGTGAGG	1	GGGTGTGGCTCCACAGGGTGAGG	1	2	0.695652	2	9	0
11	5250053	rs35983258	G	A	142200	HEREDITARY PERSISTENCE OF FETAL HEMOGLOBIN	GTGGGGAAGGGGCCCCCAAGAGG	1	GTGGGGAAGGGGCCCCCAAGAGG	1	3	0.73913	4	6	0.228316
11	5253282	rs34807671	G	A	142250	HEMOGLOBIN F (ONODA)	CTCAGTGGTATCTGGAGGACAGG	2	CTCAGTGGTATCTGGAGGACAGG,TCAGTGGTATCTGGAGGACAGGG	0.5,1.0	2,3	0.565217,0.565217	3,3	4,4	0.0,0.302933
11	5254330	rs35103459	G	A	142250	CYANOSIS, TRANSIENT NEONATEL	CACAGTGCAGTTCACTCAGCTGG	2	CACAGTGCAGTTCACTCAGCTGG,ACAGTGCAGTTCACTCAGCTGGG	0.5,1.0	2,2	0.565217,0.565217	4,4	6,6	0.180808,0.299033
11	5254417	rs34474104	G	A	142250	CYANOSIS, TRANSIENT NEONATAL	TGCCATGTGCCTTGACTTTGGGG	1	TGCCATGTGCCTTGACTTTGGGG	1	1	0.565217	6	6	0.345977
11	5254725	rs36006195	C	A	142250	HEMOGLOBIN F (MALAYSIA)	TGACCCATGGCGTCTGGACTAGG	1	TGACCCATGGCGTCTGGACTAGG	1	3	0.608696	4	2	0.228439
11	17387491	rs80356625	G	A	600937	DIABETES MELLITUS, PERMANENT NEONATAL	CCACACGTAGCATGAAGCAGAGG	2	CCACACGTAGCATGAAGCAGAGG,CACGTAGCATGAAGCAGAGGCGG	0.25,1.00	1,2	0.565217,0.608696	2,2	4,5	0.0,0.465839
11	31800808	rs121907912	G	A	607108	ANIRIDIA	TCTGTTGCTTTTCGCTAGCCAGG	1	TCTGTTGCTTTTCGCTAGCCAGG	1	2	0.521739	2	4	0
11	32392032	rs121907909	G	A	607102	WILMS TUMOR 1	TTCGCTGACAAGTTTTACACTGG	1	TTCGCTGACAAGTTTTACACTGG	1	2	0.434783	2	5	0
11	36574986	rs104894284	G	A	179615	OMENN SYNDROME	GTTCCGCTATGATTCAGCTTTGG	1	GTTCCGCTATGATTCAGCTTTGG	1	1	0.478261	2	5	0
11	46702750	rs536561101	G	A	616454	VARIANT OF UNKNOWN SIGNIFICANCE	AGCAGAGTTCTGGCTGGACTAGG	1	AGCAGAGTTCTGGCTGGACTAGG	1	2	0.565217	2	5	0.299771
11	46726734	rs121918483	G	A	176930	DYSPROTHROMBINEMIA	GTTCGAGAAGAAGTCGCTGGAGG	1	GTTCGAGAAGAAGTCGCTGGAGG	1	2	0.565217	2	6	0
11	46728157	rs121918482	G	A	176930	DYSPROTHROMBINEMIA PROTHROMBIN HIMI-II	TCCCGCACCAGGTACAGAACTGG	1	TCCCGCACCAGGTACAGAACTGG	1	1	0.608696	1	16	0
11	59153374	rs587777011	G	A	615292	KENNY-CAFFEY SYNDROME, TYPE 2	ACTCGTAGTATCATTGAGTTTGG	1	ACTCGTAGTATCATTGAGTTTGG	1	1	0.391304	2	9	0.234248
11	61367998	rs387907134	G	A	614459	JOUBERT SYNDROME 16	ACTAGGTAAGGACCAGAGCAAGG	1	ACTAGGTAAGGACCAGAGCAAGG	1	2	0.521739	1	5	0.272727
11	61951831	rs28940276	G	A	607854	MACULAR DYSTROPHY, VITELLIFORM, 2	CAAGTGGCTAATGCCCGCTTAGG	1	CAAGTGGCTAATGCCCGCTTAGG	1	3	0.565217	1	10	0
11	61959892	rs121918287	G	A	607854	BESTROPHINOPATHY, AUTOSOMAL RECESSIVE	CCAGGTGTCCCTGTTGGCTGTGG	1	CCAGGTGTCCCTGTTGGCTGTGG	1	3	0.652174	2	6	0.619048
11	62617186	rs879255269	G	A	606374	MULTIPLE JOINT DISLOCATIONS, SHORT STATURE, AND CRANIOFACIAL DYSMORPHISM WITHOUT CONGENITAL HEART DEFECTS	CTTTGGGCGTGAGGACCACCAGG	1	CTTTGGGCGTGAGGACCACCAGG	1	3	0.652174	1	5	0
11	62691132	rs137852974	G	A	606158	LIPODYSTROPHY, CONGENITAL GENERALIZED, TYPE 2	TTTCGGATGTTAACCTGTGGAGG	1	TTTCGGATGTTAACCTGTGGAGG	1	2	0.478261	2	6	0
11	62702493	rs137852973	G	A	606158	SILVER SPASTIC PARAPLEGIA SYNDROME	GTCAGCGAGACATTGGCAACAGG	2	GTCAGCGAGACATTGGCAACAGG,TCAGCGAGACATTGGCAACAGGG	0.5,1.0	2,2	0.565217,0.565217	2,2	6,7	0.0,0.28111
11	64207412	rs121918296	G	A	607901	LEUKOCYTE ADHESION DEFICIENCY, TYPE III	ATGGGAGCTGCGGGTGTTTGTGG	1	ATGGGAGCTGCGGGTGTTTGTGG	1	3	0.608696	2	8	0.272159
11	64591825	rs121907896	G	A	607096	HYPOURICEMIA, RENAL, 1	GCCGCTTCCGCCAGCCACAGTGG	1	GCCGCTTCCGCCAGCCACAGTGG	1	1	0.73913	3	6	0.213904
11	64593747	rs121907892	G	A	607096	HYPOURICEMIA, RENAL, 1	CTGGACACTGCTGCAGCTGGTGG	2	CTGGACACTGCTGCAGCTGGTGG,GGACTGGACACTGCTGCAGCTGG	1,1	1,2	0.652174,0.652174	1,1	6,7	0.72,0.0
11	64759751	rs116987552	G	A	608455	MCARDLE DISEASE	CTCGTGGGGTGGCCACATTGCGG	1	CTCGTGGGGTGGCCACATTGCGG	1	3	0.695652	1	9	0
11	64804513	rs121913035	T	A	613733	ADRENAL ADENOMA, SOMATIC	AAAGTGAGCACTGGACCCTCCGG	1	AAAGTGAGCACTGGACCCTCCGG	1	1	0.608696	2	7	0
11	65720085	rs75146158	T	A	610330	AICARDI-GOUTIERES SYNDROME 3	CGCACTTTGGCATCCGGGCCAGG	2	CGCACTTTGGCATCCGGGCCAGG,GCACTTTGGCATCCGGGCCAGGG	1,1	2,3	0.695652,0.695652	1,1	6,5	0.0,0.258123
11	65868522	rs119489102	G	A	604633	CUTIS LAXA, AUTOSOMAL RECESSIVE, TYPE IB	AGAGGCGTGTGGCCAGCAGCTGG	1	AGAGGCGTGTGGCCAGCAGCTGG	1	3	0.695652	2	2	0
11	66514679	rs587777829	G	A	209901	BARDET-BIEDL SYNDROME 1	AAGAGGTAAATAAATAACATGGG	1	AAGAGGTAAATAAATAACATGGG	1	2	0.304348	2	5	0.274847
11	68363784	rs121908670	G	A	603506	ENDOSTEAL HYPEROSTOSIS, AUTOSOMAL DOMINANT	CCCTTCGCCCTGACGCTCTCCGG	3	CCCTTCGCCCTGACGCTCTCCGG,CTTCGCCCTGACGCTCTCCGGGG,CCTTCGCCCTGACGCTCTCCGGG	0.3333333,0.6666667,1.0000000	1,1,1	0.73913,0.73913,0.73913	2,2,2	6,6,6	0.0,0.313624,0.517285
11	68403607	rs80358312	G	A	603506	EXUDATIVE VITREORETINOPATHY 4, AUTOSOMAL RECESSIVE	CGAGCGGGTGCACAAGGTCAAGG	1	CGAGCGGGTGCACAAGGTCAAGG	1	3	0.652174	2	8	0
11	68906120	rs372000714	T	A	600502	CHARCOT-MARIE-TOOTH DISEASE, AXONAL, TYPE 2S	CGTGTGTTTGCTGAAGCTGCAGG	1	CGTGTGTTTGCTGAAGCTGCAGG	1	2	0.565217	2	8	0.5
11	68935404	rs137852667	G	A	600502	DISTAL SPINAL MUSCULAR ATROPHY, AUTOSOMAL RECESSIVE, 1	TTCGTCAGATCCAACAGGAAAGG	1	TTCGTCAGATCCAACAGGAAAGG	1	1	0.478261	2	6	0
11	69816334	rs121917704	G	A	164950	DEAFNESS, CONGENITAL, WITH INNER EAR AGENESIS, MICROTIA, AND MICRODONTIA	GAGTCGTCCCCTCTTGTTCATGG	1	GAGTCGTCCCCTCTTGTTCATGG	1	1	0.565217	2	4	0
11	72106180	rs137853187	G	A	612414	DEAFNESS, AUTOSOMAL RECESSIVE 63	CTGCGAGTACTTGAGCCACATGG	2	CTGCGAGTACTTGAGCCACATGG,TGCGAGTACTTGAGCCACATGGG	0.5,1.0	2,2	0.565217,0.565217	2,2	5,5	0.0,0.312558
11	72243790	rs104894269	G	A	602753	FIBROSIS OF EXTRAOCULAR MUSCLES, CONGENITAL, 2	TCACCTGCCGAGTAGGGCGCGGG	1	TCACCTGCCGAGTAGGGCGCGGG	1	1	0.73913	2	3	0.567321
11	72358942	rs200032855	G	A	616254	3-@METHYLGLUTACONIC ACIDURIA WITH CATARACTS, NEUROLOGIC INVOLVEMENT, AND NEUTROPENIA	GGCCGTGCAGCCCTTGAAACTGG	1	GGCCGTGCAGCCCTTGAAACTGG	1	2	0.652174	2	5	0
11	74168485	rs587777653	G	A	615944	OROFACIODIGITAL SYNDROME XIV	CACTCGGACAAGTACACAAGTGG	2	CACTCGGACAAGTACACAAGTGG,ACTCGGACAAGTACACAAGTGGG	0.5,1.0	2,2	0.521739,0.521739	1,2	5,5	0.392857,0.488796
11	77160266	rs387906700	G	A	276903	DEAFNESS, AUTOSOMAL RECESSIVE 2	CGTGCGCGACGCCTTCGTAAAGG	1	CGTGCGCGACGCCTTCGTAAAGG	1	2	0.652174	2	8	0
11	88296166	rs104894209	G	A	602365	PAPILLON-LEFEVRE SYNDROME	CCTCCTGAGGGCTTAGGATTGGG	2	CCTCCTGAGGGCTTAGGATTGGG,CTCCTGAGGGCTTAGGATTGGGG	0.5,1.0	1,1	0.608696,0.608696	1,2	5,5	0.187136,0.212251
11	89178093	rs61753180	G	A	606933	ALBINISM, OCULOCUTANEOUS, TYPE IA	TGTGGCCAGCTTTCAGGCAGAGG	1	TGTGGCCAGCTTTCAGGCAGAGG	1	2	0.608696	2	5	0.394737
11	89178225	rs137854890	G	A	606933	ALBINISM, OCULOCUTANEOUS, TYPE IA	CAGTGCTCTGGCAACTTCATGGG	2	CAGTGCTCTGGCAACTTCATGGG,CCAGTGCTCTGGCAACTTCATGG	1,1	1,2	0.565217,0.565217	1,1	7,7	0.184377,0.0
11	89227904	rs61754388	C	A	606933	ALBINISM, OCULOCUTANEOUS, TYPE IA	TGGAACAATGTCCCAGGTACAGG	2	TGGAACAATGTCCCAGGTACAGG,GGAACAATGTCCCAGGTACAGGG	1,1	1,1	0.521739,0.565217	1,1	6,5	0.0,0.17893
11	94447288	rs137852761	G	A	600814	ATAXIA-TELANGIECTASIA-LIKE DISORDER 1	TCCTCGGCCTCTTCCTTTGTTGG	1	TCCTCGGCCTCTTCCTTTGTTGG	1	2	0.565217	2	5	0.494949
11	112086941	rs34677591	G	A	602690	COWDEN SYNDROME 3	TGCGGTGCCCTAGGAGGCCGAGG	1	TGCGGTGCCCTAGGAGGCCGAGG	1	3	0.73913	2	6	0.363636
11	116837100	rs28929476	C	A	107680	APOLIPOPROTEIN A-I (BALTIMORE)	TCACTCGATCCCAGGGGCTCTGG	3	TCACTCGATCCCAGGGGCTCTGG,CACTCGATCCCAGGGGCTCTGGG,ACTCGATCCCAGGGGCTCTGGGG	0.4444444,1.0000000,1.0000000	2,1,1	0.652174,0.695652,0.695652	2,2,2	8,9,9	0.0,0.331504,0.270511
11	116837134	rs387906570	G	A	107680	ANALPHALIPOPROTEINEMIA	GCTGCCAGAAATGCCGAGCCTGG	1	GCTGCCAGAAATGCCGAGCCTGG	1	1	0.652174	2	4	0
11	119278509	rs587777540	G	A	165360	VARIANT OF UNKNOWN SIGNIFICANCE	TCTGCAGGAATCAGAAGGTCAGG	2	TCTGCAGGAATCAGAAGGTCAGG,CTGCAGGAATCAGAAGGTCAGGG	0.375,1.000	2,2	0.521739,0.565217	2,2	6,7	0.0,0.214085
11	119341739	rs730882144	G	A	606227	MICROPHTHALMIA, ISOLATED 5	CCTCCGGAAATGCTGGTAGCAGG	2	CCTCCGGAAATGCTGGTAGCAGG,CTCCGGAAATGCTGGTAGCAGGG	0.5,1.0	2,2	0.608696,0.608696	2,2	6,6	0.0,0.376508
11	119345538	rs121908189	G	A	606227	NANOPHTHALMOS 2	CCTGGATATGCCACACGCAGTGG	1	CCTGGATATGCCACACGCAGTGG	1	2	0.608696	2	8	0
12	2504944	rs79891110	G	A	114205	TIMOTHY SYNDROME	TTAGCGGGTAAGCAGGACCAAGG	1	TTAGCGGGTAAGCAGGACCAAGG	1	3	0.565217	1	5	0
12	5045975	rs121908593	G	A	176267	ATRIAL FIBRILLATION, FAMILIAL, 7	CCGGGAAACAGATTTGTGAAAGG	1	CCGGGAAACAGATTTGTGAAAGG	1	2	0.478261	2	8	0.239234
12	6348198	rs137852635	G	A	600228	PSEUDOHYPOALDOSTERONISM, TYPE I, AUTOSOMAL RECESSIVE	ACACCGAGGAGCCGAACCACAGG	1	ACACCGAGGAGCCGAACCACAGG	1	1	0.652174	2	6	0
12	6445445	rs397514667	G	A	186711	LYMPHOPROLIFERATIVE SYNDROME 2	GGACTGTGACCAGCATAGAAAGG	1	GGACTGTGACCAGCATAGAAAGG	1	1	0.521739	1	7	0
12	6869300	rs121964846	G	A	190450	TRIOSEPHOSPHATE ISOMERASE MANCHESTER	CTCGGAGTAATCGCCTGCATTGG	1	CTCGGAGTAATCGCCTGCATTGG	1	3	0.565217	3	7	0
12	7690153	rs387906946	G	A	606522	MICROPHTHALMIA, ISOLATED, WITH COLOBOMA 6	CCCGGAAGTTAATGAATAGCTGG	1	CCCGGAAGTTAATGAATAGCTGG	1	2	0.478261	1	5	0
12	8606951	rs104894324	G	A	605257	IMMUNODEFICIENCY WITH HYPER-IgM, TYPE 2	CACGCCGACCCTTAGCCCAGCGG	1	CACGCCGACCCTTAGCCCAGCGG	1	2	0.73913	1	3	0
12	8648141	rs727502791	G	A	601103	AORTIC ANEURYSM, FAMILIAL THORACIC 9	GTCGGAAGTAATTGGAGCGACGG	1	GTCGGAAGTAATTGGAGCGACGG	1	2	0.565217	2	6	0
12	11884541	rs724159946	G	A	600618	THROMBOCYTOPENIA 5	TTCCGGATAGTGGATCCCAACGG	1	TTCCGGATAGTGGATCCCAACGG	1	2	0.565217	2	3	0
12	12718066	rs121917832	G	A	600778	MULTIPLE ENDOCRINE NEOPLASIA, TYPE IV	GAGTGGCAAGAGGTGGAGAAGGG	2	GAGTGGCAAGAGGTGGAGAAGGG,CGAGTGGCAAGAGGTGGAGAAGG	1,1	2,3	0.608696,0.608696	1,1	7,6	0.192889,0.571429
12	21449692	rs1057518754	G	A	617220	MYOPATHY, MYOFIBRILLAR, 8	CTCAGGTAACATTTTAAGGTTGG	1	CTCAGGTAACATTTTAAGGTTGG	1	2	0.391304	2	4	0
12	21568952	rs121918419	G	A	138571	GLYCOGEN STORAGE DISEASE 0, LIVER	AAGCTCGCTCCATGCAGTACCGG	2	AAGCTCGCTCCATGCAGTACCGG,CTCGCTCCATGCAGTACCGGTGG	0.5,1.0	1,1	0.608696,0.652174	1,1	5,5	0,0
12	21842441	rs387907228	G	A	601439	HYPERTRICHOTIC OSTEOCHONDRODYSPLASIA	TGAGCGAGTTAGAGATTCCAAGG	1	TGAGCGAGTTAGAGATTCCAAGG	1	2	0.478261	2	4	0
12	39332405	rs121912585	G	A	608283	FIBROSIS OF EXTRAOCULAR MUSCLES, CONGENITAL, 1	CCCGTTGCTATTGAGAAAGCAGG	1	CCCGTTGCTATTGAGAAAGCAGG	1	2	0.521739	2	9	0
12	47857512	rs121909795	G	A	601769	VITAMIN D-DEPENDENT RICKETS, TYPE 2A	GAACTGGCAGAAGTCGGAGTAGG	1	GAACTGGCAGAAGTCGGAGTAGG	1	2	0.565217	1	4	0
12	47974258	rs138498898	G	A	120140	AVASCULAR NECROSIS OF THE FEMORAL HEAD, PRIMARY, 1	CTTCCGTGGACAGCAGGCGTAGG	1	CTTCCGTGGACAGCAGGCGTAGG	1	1	0.652174	2	7	0
12	47979519	rs121912875	C	A	120140	SPONDYLOEPIMETAPHYSEAL DYSPLASIA, STRUDWICK TYPE	TGGAGCCTGGGGGTCCAACGCGG	1	TGGAGCCTGGGGGTCCAACGCGG	1	2	0.73913	1	7	0
12	47979534	rs121912882	G	A	120140	EPIPHYSEAL DYSPLASIA, MULTIPLE, WITH MYOPIA AND CONDUCTIVE DEAFNESS	CAACGCGGCCAGCAGCTCCAGGG	1	CAACGCGGCCAGCAGCTCCAGGG	1	2	0.73913	2	5	0.298715
12	47985771	rs121912899	C	A	120140	ACHONDROGENESIS, TYPE II	GGGTCACCGTTGGCTCCCTTGGG	2	GGGTCACCGTTGGCTCCCTTGGG,GGTCACCGTTGGCTCCCTTGGGG	1,1	2,3	0.695652,0.695652	2,2	7,7	0.239411,0.230469
12	49954317	rs104894335	G	A	107777	DIABETES INSIPIDUS, NEPHROGENIC, AUTOSOMAL RECESSIVE	CTTGGGGTAGGTCATGGCCATGG	1	CTTGGGGTAGGTCATGGCCATGG	1	4	0.608696	1	2	0.465419
12	49954672	rs104894341	G	A	107777	DIABETES INSIPIDUS, NEPHROGENIC, AUTOSOMAL RECESSIVE	CTGGCTCCAGCTGTCGTCACTGG	1	CTGGCTCCAGCTGTCGTCACTGG	1	1	0.652174	2	6	0
12	50992291	rs121918366	G	A	600523	ANEMIA, HYPOCHROMIC MICROCYTIC, WITH IRON OVERLOAD	TAGAGCGAGTCAGAACCACTCGG	2	TAGAGCGAGTCAGAACCACTCGG,AGAGCGAGTCAGAACCACTCGGG	1,1	2,2	0.565217,0.608696	2,2	5,4	0.0,0.634684
12	52302269	rs60612575	C	A	601928	MONILETHRIX	GTTCGCGGCCTTCATCGACAAGG	1	GTTCGCGGCCTTCATCGACAAGG	1	2	0.608696	2	3	0
12	52520223	rs57499817	G	A	148040	EPIDERMOLYSIS BULLOSA SIMPLEX WITH MOTTLED PIGMENTATION	AGACGGGGTGATGGCAGAGGCGG	1	AGACGGGGTGATGGCAGAGGCGG	1	3	0.695652	1	10	0.271429
12	56042170	rs148622862	G	A	603701	DIAMOND-BLACKFAN ANEMIA 10	AGATGGTGAGTCTTCTTGCGTGG	1	AGATGGTGAGTCTTCTTGCGTGG	1	2	0.521739	2	13	0
12	57488103	rs587777227	G	A	156560	VARIANT OF UNKNOWN SIGNIFICANCE	TTCGTGAGTGATGGCGTCCCGGG	2	TTCGTGAGTGATGGCGTCCCGGG,GTTCGTGAGTGATGGCGTCCCGG	1,1	2,2	0.652174,0.652174	2,2	7,8	1.0,0.0
12	57515926	rs781249411	C	A	156560	CHARCOT-MARIE-TOOTH DISEASE, AXONAL, TYPE 2U	CAGTCCCTTGTTCCAAAAATTGG	1	CAGTCCCTTGTTCCAAAAATTGG	1	3	0.434783	2	2	0.31158
12	57567608	rs387907289	G	A	602821	SPASTIC PARAPLEGIA 10 WITH PERIPHERAL NEUROPATHY	TGGCAGGGAGTGAGAAGGTAGGG	3	TGGCAGGGAGTGAGAAGGTAGGG,GGCAGGGAGTGAGAAGGTAGGGG,GCAGGGAGTGAGAAGGTAGGGGG	0.4444444,0.7901235,1.0000000	2,3,3	0.608696,0.652174,0.652174	2,2,2	2,3,3	0.232416,0.206994,0.222085
12	57569275	rs387907288	G	A	602821	SPASTIC PARAPLEGIA 10 WITH OR WITHOUT PERIPHERAL NEUROPATHY	ATCGTGACAGCAAAATGACAAGG	1	ATCGTGACAGCAAAATGACAAGG	1	2	0.434783	1	3	0.468742
12	57796549	rs587777688	G	A	604723	COMBINED OXIDATIVE PHOSPHORYLATION DEFICIENCY 3	TGAATGTGGAGAAGGTGAAGAGG	1	TGAATGTGGAGAAGGTGAAGAGG	1	1	0.478261	1	4	0.424736
12	85283877	rs587776684	G	A	601527	FRONTONASAL DYSPLASIA 3 (1 family)	TCCAGGTAGGAGCCAAAAAGAGG	1	TCCAGGTAGGAGCCAAAAAGAGG	1	2	0.521739	2	3	0.350641
12	88077227	rs267606719	C	A	610142	BARDET-BIEDL SYNDROME 14 (1 patient)	CCTTTTCTTTCATAGGTTTTAGG	1	CCTTTTCTTTCATAGGTTTTAGG	1	1	0.347826	2	3	0.442622
12	88141287	rs62635288	C	A	610142	JOUBERT SYNDROME 5	TCTTTCCAGTTTATATTAGGTGG	1	TCTTTCCAGTTTATATTAGGTGG	1	2	0.347826	2	4	0.218922
12	91055762	rs121917860	G	A	603288	CORNEA PLANA 2	TCTGTAGGTCAAGAAGGGTCAGG	1	TCTGTAGGTCAAGAAGGGTCAGG	1	2	0.521739	1	2	0
12	106432361	rs267608683	C	A	614366	LEUKODYSTROPHY, HYPOMYELINATING, 8, WITH HYPODONTIA AND HYPOGONADOTROPIC HYPOGONADISM	ATCACAACTGATATGGAAGATGG	1	ATCACAACTGATATGGAAGATGG	1	1	0.391304	2	4	0.08
12	106432421	rs138249161	T	A	614366	LEUKODYSTROPHY, HYPOMYELINATING, 8, WITH HYPODONTIA AND HYPOGONADOTROPIC HYPOGONADISM	AAGATGTGAATTTATTATGTGGG	2	AAGATGTGAATTTATTATGTGGG,AGATGTGAATTTATTATGTGGGG	1,1	2,2	0.304348,0.347826	2,2	4,4	0.283474,0.23511
12	109786827	rs387906906	G	A	605427	METATROPIC DYSPLASIA	AGGATGGTGGTGGCCCACTGCGG	3	AGGATGGTGGTGGCCCACTGCGG,GGATGGTGGTGGCCCACTGCGGG,GATGGTGGTGGCCCACTGCGGGG	0.1111111,1.0000000,1.0000000	2,2,3	0.695652,0.73913,0.73913	2,2,2	4,4,4	0.189,0.307985,0.206268
12	109788462	rs121912635	C	A	605427	SPONDYLOMETAPHYSEAL DYSPLASIA, KOZLOWSKI TYPE	TGAGGGCAATGAGCATGTTGAGG	1	TGAGGGCAATGAGCATGTTGAGG	1	1	0.521739	2	7	0.098901
12	109798823	rs267607143	G	A	605427	NEURONOPATHY, DISTAL HEREDITARY MOTOR, TYPE VIII	GCCGCATGTCCGCCTTCTTGTGG	1	GCCGCATGTCCGCCTTCTTGTGG	1	1	0.652174	2	5	0
12	110281857	rs28929478	G	A	108740	DARIER DISEASE	TACGGGGCTGAGCCTGGAACAGG	1	TACGGGGCTGAGCCTGGAACAGG	1	4	0.652174	2	6	0
12	110342435	rs121912736	G	A	108740	DARIER DISEASE, SEGMENTAL	CGTCGGGGAAGTTGTCTGGTAGG	1	CGTCGGGGAAGTTGTCTGGTAGG	1	3	0.608696	2	5	0.027778
12	114385522	rs104894382	G	A	601620	HOLT-ORAM SYNDROME	CCCCGAAATCCTTTGGCAAAGGG	2	CCCCGAAATCCTTTGGCAAAGGG,GCCCCGAAATCCTTTGGCAAAGG	1,1	1,1	0.565217,0.565217	1,1	4,5	0.530625,0.48
12	119832835	rs886037894	T	A	605629	MICROCEPHALY 17, PRIMARY, AUTOSOMAL RECESSIVE	CGGTCAACGAGAATGTTCTCAGG	1	CGGTCAACGAGAATGTTCTCAGG	1	1	0.521739	2	7	0
12	120738280	rs1799958	G	A	606885	SCAD DEFICIENCY	TCAGGGCATCAGTGCCTTCCTGG	1	TCAGGGCATCAGTGCCTTCCTGG	1	3	0.608696	2	3	0
12	120994265	rs137853238	G	A	142410	DIABETES MELLITUS, INSULIN-DEPENDENT, 20	GGCGCAAAGAAGAAGCCTTCCGG	1	GGCGCAAAGAAGAAGCCTTCCGG	1	1	0.608696	2	7	0
12	120994405	rs137853240	G	A	142410	DIABETES MELLITUS, TYPE II, SUSCEPTIBILITY TO	GTCCACGGTAAGTGGTATGTGGG	2	GTCCACGGTAAGTGGTATGTGGG,TCCACGGTAAGTGGTATGTGGGG	0.5,1.0	1,2	0.565217,0.565217	1,1	3,3	0.386758,0.61756
13	20189359	rs104894402	G	A	121011	DEAFNESS, AUTOSOMAL DOMINANT 3A	ATAGCCGGATGTGGGAGATGGGG	1	ATAGCCGGATGTGGGAGATGGGG	1	2	0.608696	1	8	0.265462
13	21681060	rs121918322	G	A	600921	MULTIPLE SYNOSTOSES SYNDROME 3	TATCAGTATAGCAGTGGGCCTGG	1	TATCAGTATAGCAGTGGGCCTGG	1	1	0.521739	2	2	0
13	40809585	rs104894431	G	A	603861	HHH SYNDROME	ATTCGAGCATTCCCTGCCAATGG	1	ATTCGAGCATTCCCTGCCAATGG	1	2	0.521739	1	4	0
13	52024922	rs387907183	G	A	613666	CONGENITAL DISORDER OF GLYCOSYLATION, TYPE Ip	TGGAACGAGCATTTTGGGATTGG	1	TGGAACGAGCATTTTGGGATTGG	1	1	0.478261	2	4	0
13	108211243	rs1805388	G	A	601837	MULTIPLE MYELOMA, RESISTANCE TO	AACAGTTTGTGAAGTTTGTGAGG	1	AACAGTTTGTGAAGTTTGTGAGG	1	1	0.391304	2	5	0.472283
13	113140972	rs61753266	G	A	613872	FACTOR X DEFICIENCY	CCACGAGGAACAGAACTCTGTGG	1	CCACGAGGAACAGAACTCTGTGG	1	2	0.565217	2	4	0
14	20474555	rs104894453	G	A	164050	NUCLEOSIDE PHOSPHORYLASE DEFICIENCY	TGTATGAAGGGTACCCACTCTGG	1	TGTATGAAGGGTACCCACTCTGG	1	1	0.521739	1	4	0
14	21525643	rs587776429	C	A	602219	COLOBOMA, OCULAR, AUTOSOMAL RECESSIVE (1 family)	CTCCTCGCTAGCATCACCTGGGG	2	CTCCTCGCTAGCATCACCTGGGG,CCTCCTCGCTAGCATCACCTGGG	0.5,1.0	2,3	0.652174,0.652174	2,2	8,8	0.318497,0.325491
14	23396970	rs387906656	G	A	160710	SICK SINUS SYNDROME 3, SUSCEPTIBILITY TO	TCTGCCGGAAGTCCCCGTAGAGG	1	TCTGCCGGAAGTCCCCGTAGAGG	1	2	0.652174	4	6	0
14	23413795	rs138110910	G	A	160760	LEFT VENTRICULAR NONCOMPACTION 5	CAGCTTGTTGACCTGGGACTCGG	1	CAGCTTGTTGACCTGGGACTCGG	1	1	0.608696	2	5	0.621929
14	23425971	rs121913637	G	A	160760	CARDIOMYOPATHY, FAMILIAL HYPERTROPHIC, 1	TCTGCCGGAAGTCCCCGTAGAGG	1	TCTGCCGGAAGTCCCCGTAGAGG	1	2	0.652174	4	7	0
14	23428587	rs267606911	C	A	160760	CARDIOMYOPATHY, FAMILIAL HYPERTROPHIC, 1	CCTGCTCCAGCACAAACATGTGG	1	CCTGCTCCAGCACAAACATGTGG	1	2	0.565217	2	8	0
14	24240669	rs387907154	G	A	604319	DYSKERATOSIS CONGENITA, AUTOSOMAL DOMINANT 3	ATTGGGACTGAACTCTTCGTCGG	1	ATTGGGACTGAACTCTTCGTCGG	1	3	0.521739	2	8	0
14	24249489	rs398122904	G	A	190195	ICHTHYOSIS, CONGENITAL, AUTOSOMAL RECESSIVE 1, WITH OR WITHOUT BATHING SUIT DISTRIBUTION	GTCGCACAGGCACAAACGACTGG	1	GTCGCACAGGCACAAACGACTGG	1	1	0.608696	2	7	0
14	35404605	rs121913665	C	A	164008	ECTODERMAL DYSPLASIA, ANHIDROTIC, WITH T-CELL IMMUNODEFICIENCY, AUTOSOMAL DOMINANT	CCCTCCATGGCCCACTCCTGGGG	4	CCCTCCATGGCCCACTCCTGGGG,CCTCCATGGCCCACTCCTGGGGG,GGCCCTCCATGGCCCACTCCTGG,GCCCTCCATGGCCCACTCCTGGG	1,1,1,1	2,2,3,3	0.73913,0.73913,0.73913,0.73913	2,2,2,2	5,4,5,5	0.201313,0.213185,0.0,0.254777
14	36517739	rs137852694	G	A	600635	CHOREA, BENIGN HEREDITARY	CCTGGCGCTTCATTTTGTAGCGG	1	CCTGGCGCTTCATTTTGTAGCGG	1	3	0.565217	2	3	0
14	36517771	rs28936672	C	A	600635	CHOREA, BENIGN HEREDITARY	AACCAGATCTTGACCTGCGTGGG	2	AACCAGATCTTGACCTGCGTGGG,GAACCAGATCTTGACCTGCGTGG	1,1	1,2	0.565217,0.565217	8,12	4,3	0.498122,0.505128
14	36517781	rs137852692	C	A	600635	CHOREOATHETOSIS AND CONGENITAL HYPOTHYROIDISM WITH PULMONARY DYSFUNCTION	TCTTGACCTGCGTGGGCGTCAGG	2	TCTTGACCTGCGTGGGCGTCAGG,TGACCTGCGTGGGCGTCAGGTGG	1,1	1,2	0.652174,0.695652	4,4	5,5	0.190981,0.0
14	64767300	rs863223302	C	A	182870	ELLIPTOCYTOSIS 3	CACTCACCCAGTCTCCTCTGCGG	2	CACTCACCCAGTCTCCTCTGCGG,ACTCACCCAGTCTCCTCTGCGGG	0.5,1.0	2,3	0.652174,0.652174	2,2	3,3	0.289983,0.440884
14	67727191	rs387906272	G	A	608830	LEBER CONGENITAL AMAUROSIS 13	CAAGGTAAGTCTGGAGAAAGAGG	1	CAAGGTAAGTCTGGAGAAAGAGG	1	2	0.478261	1	6	0.109375
14	69994481	rs863223317	G	A	608488	MICROPHTHALMIA AND LIMB ANOMALIES	TTCAGGTAAATAACCTTCCTTGG	1	TTCAGGTAAATAACCTTCCTTGG	1	2	0.391304	1	3	0.037037
14	73198057	rs121917807	G	A	104311	ALZHEIMER DISEASE, FAMILIAL, 3, WITH SPASTIC PARAPARESIS AND APRAXIA	GAAAGGTCCACTTCGTATGCTGG	1	GAAAGGTCCACTTCGTATGCTGG	1	2	0.521739	2	13	0.122449
14	73219192	rs121917808	C	A	104311	ALZHEIMER DISEASE, FAMILIAL, 3	TTCCAATCTCCATCACCTTTGGG	2	TTCCAATCTCCATCACCTTTGGG,CTTCCAATCTCCATCACCTTTGG	0.375,1.000	1,2	0.478261,0.478261	1,1	6,7	0.251155,0.489755
14	73961339	rs397514479	C	A	614647	COENZYME Q10 DEFICIENCY, PRIMARY, 6	GACATGCTGCTGAGTACGTCAGG	1	GACATGCTGCTGAGTACGTCAGG	1	1	0.565217	2	8	0
14	75003365	rs397514648	T	A	606454	LEUKOENCEPHALOPATHY WITH VANISHING WHITE MATTER, ADULT-ONSET	GGAGAGTGCTCAAGATTATCCGG	2	GGAGAGTGCTCAAGATTATCCGG,GAGAGTGCTCAAGATTATCCGGG	0.5,1.0	1,1	0.521739,0.521739	1,1	2,2	0.0,0.347292
14	75047174	rs587776622	C	A	604395	COLORECTAL CANCER, SOMATIC	ACTTCTCTGAGTTAAGGATGTGG	1	ACTTCTCTGAGTTAAGGATGTGG	1	2	0.434783	2	4	0
14	77291380	rs267606965	C	A	607439	MUSCULAR DYSTROPHY-DYSTROGLYCANOPATHY (CONGENITAL WITH BRAIN AND EYE ANOMALIES), TYPE A, 2	TGGTGACCTGGGTGGGGGGTGGG	1	TGGTGACCTGGGTGGGGGGTGGG	1	1	0.73913	2	14	0.240734
14	77442636	rs200370925	G	A	613401	ARTHROGRYPOSIS, RENAL DYSFUNCTION, AND CHOLESTASIS 2	CCTGTCGCACCTCCAGCTCTCGG	1	CCTGTCGCACCTCCAGCTCTCGG	1	2	0.695652	1	4	0.1
14	81143633	rs121908870	C	A	603372	HYPOTHYROIDISM, CONGENITAL, NONGOITROUS, 1	CCTTCGCCATGCGCCTGGACCGG	1	CCTTCGCCATGCGCCTGGACCGG	1	2	0.73913	2	10	0
14	87963392	rs121908010	C	A	606890	KRABBE DISEASE	TGGTTTCAATGATGATGGTGAGG	1	TGGTTTCAATGATGATGGTGAGG	1	1	0.434783	2	5	0.451744
14	91877555	rs864309526	G	A	604580	NEUROPATHY, HEREDITARY, WITH OR WITHOUT AGE-RELATED MACULAR DEGENERATION	AGCGGGTCGTGGCTTGCATTTGG	1	AGCGGGTCGTGGCTTGCATTTGG	1	3	0.608696	2	6	0
14	91877621	rs28939073	G	A	604580	MACULAR DEGENERATION, AGE-RELATED, 3	GTCCCGGTACAAGATGGTAAAGG	2	GTCCCGGTACAAGATGGTAAAGG,TCCCGGTACAAGATGGTAAAGGG	0.5,1.0	2,2	0.521739,0.521739	2,2	6,6	0.137931,0.304975
14	94380949	rs121912714	T	A	107400	PI P(LOWELL)	CTCATCAGGCAGGAAGAAGATGG	1	CTCATCAGGCAGGAAGAAGATGG	1	1	0.521739	1	6	0.361068
14	94381067	rs199422211	T	A	107400	PI NULL(BELLINGHAM)	GCACCTTCACGGTGGTCACCTGG	1	GCACCTTCACGGTGGTCACCTGG	1	2	0.652174	2	9	0
14	94382912	rs199422213	G	A	107400	PI Z(BRISTOL)	TCTCCGTGAGGTTGAAATTCAGG	1	TCTCCGTGAGGTTGAAATTCAGG	1	1	0.478261	2	5	0
14	94614466	rs4934	G	A	107280	ANTICHYMOTRYPSIN SIGNAL PEPTIDE POLYMORPHISM	CCTGGCTCTGGGGCTCTTGGCGG	1	CCTGGCTCTGGGGCTCTTGGCGG	1	2	0.73913	1	10	0.294247
14	102002546	rs387906740	G	A	600112	MENTAL RETARDATION, AUTOSOMAL DOMINANT 13, WITH NEURONAL MIGRATION DEFECTS	TTGAAGAGGATGCTCTCAGCTGG	2	TTGAAGAGGATGCTCTCAGCTGG,TGAAGAGGATGCTCTCAGCTGGG	1,1	1,2	0.521739,0.565217	1,1	2,2	0.75,0.267056
14	102033136	rs397509411	G	A	600112	MENTAL RETARDATION, AUTOSOMAL DOMINANT 13, WITH NEURONAL MIGRATION DEFECTS	AATCGGGCTTCCCTGGCTTGCGG	1	AATCGGGCTTCCCTGGCTTGCGG	1	3	0.652174	2	1	0.216667
14	104802387	rs730882163	G	A	613915	LETHAL CONGENITAL CONTRACTURE SYNDROME 6 (1 family)	GAGCGCCGTTTCACGCAGTCCGG	2	GAGCGCCGTTTCACGCAGTCCGG,AGCGCCGTTTCACGCAGTCCGGG	0.5,1.0	1,2	0.695652,0.695652	1,1	5,5	0.0,0.566235
15	26580456	rs886037939	T	A	137192	EPILEPTIC ENCEPHALOPATHY, EARLY INFANTILE, 43	CCATCTGCCAAGAGAGAAGCAGG	1	CCATCTGCCAAGAGAGAAGCAGG	1	2	0.565217	2	2	0.882353
15	26773694	rs25409	G	A	137192	EPILEPSY, CHILDHOOD ABSENCE, SUSCEPTIBILITY TO, 5	AGATGGGCAGCAGGAGCTCCAGG	1	AGATGGGCAGCAGGAGCTCCAGG	1	3	0.652174	2	5	0.204082
15	27871170	rs121918167	G	A	611409	ALBINISM, OCULOCUTANEOUS, TYPE II	TGAACGGGATGTTGTCAATCAGG	2	TGAACGGGATGTTGTCAATCAGG,GAACGGGATGTTGTCAATCAGGG	1,1	2,3	0.478261,0.521739	2,2	7,6	0.0,0.360513
15	29268916	rs199905054	G	A	608243	LUNG DISEASE, IMMUNODEFICIENCY, AND CHROMOSOME BREAKAGE SYNDROME	CTTAAGAACTTTCATCTTGCTGG	1	CTTAAGAACTTTCATCTTGCTGG	1	1	0.391304	2	5	0
15	34791215	rs121912675	C	A	102540	CARDIOMYOPATHY, FAMILIAL HYPERTROPHIC, 11	TGTTGGCATACAGGTCCTTGCGG	1	TGTTGGCATACAGGTCCTTGCGG	1	1	0.565217	2	3	0.342222
15	40935046	rs796065346	G	A	605185	ADAMS-OLIVER SYNDROME 6	GAATGTCCCCCCAACTTCACCGG	1	GAATGTCCCCCCAACTTCACCGG	1	1	0.608696	2	7	0
15	44574934	rs200793464	G	A	610844	SPASTIC PARAPLEGIA 11, AUTOSOMAL RECESSIVE	GTCGACAGTAGTTCTTCCCATGG	1	GTCGACAGTAGTTCTTCCCATGG	1	1	0.521739	2	8	0
15	45369325	rs80338738	C	A	602360	CEREBRAL CREATINE DEFICIENCY SYNDROME 3	TTACCCGTAGACTCAAAATCAGG	1	TTACCCGTAGACTCAAAATCAGG	1	3	0.434783	2	4	0
15	48487384	rs137854473	T	A	134797	MARFAN SYNDROME, NEONATAL	TGTTATGGCAAACACCACCTCGG	1	TGTTATGGCAAACACCACCTCGG	1	2	0.521739	2	8	0.035088
15	48490013	rs397514558	G	A	134797	MARFAN SYNDROME	GGTGGCGGCCAGCAATAGGCAGG	2	GGTGGCGGCCAGCAATAGGCAGG,GTGGCGGCCAGCAATAGGCAGGG	0.5,1.0	3,3	0.695652,0.695652	2,2	8,8	0.0,0.147823
15	51211017	rs121434534	G	A	107910	AROMATASE DEFICIENCY	CCACGGGGCCCAAAGCCAAATGG	1	CCACGGGGCCCAAAGCCAAATGG	1	3	0.652174	2	3	0
15	52124529	rs773902879	G	A	604447	INTELLECTUAL DEVELOPMENTAL DISORDER WITH CARDIAC ARRHYTHMIA	AAACTCGTAGAGTGCTAACGCGG	1	AAACTCGTAGAGTGCTAACGCGG	1	1	0.521739	2	8	0
15	63060899	rs104894503	G	A	191010	CARDIOMYOPATHY, FAMILIAL HYPERTROPHIC, 3	GAGCGACCTGGAACGTGCAGAGG	1	GAGCGACCTGGAACGTGCAGAGG	1	1	0.652174	2	5	0
15	67181297	rs387906853	G	A	603109	LOEYS-DIETZ SYNDROME 3	TACGAGCTGAACCAGCGCGTCGG	1	TACGAGCTGAACCAGCGCGTCGG	1	2	0.652174	2	7	0
15	71811591	rs104894493	G	A	604485	ENHANCED S-CONE SYNDROME	TACGGCGGAGGCTCATCTACAGG	1	TACGGCGGAGGCTCATCTACAGG	1	3	0.608696	1	6	0
15	72345477	rs121907966	G	A	606869	GM2-GANGLIOSIDOSIS, ADULT-ONSET	AACGTTCATAGGCAAATGTCAGG	1	AACGTTCATAGGCAAATGTCAGG	1	1	0.434783	2	6	0
15	74180121	rs118203959	G	A	610745	MICROPHTHALMIA, SYNDROMIC 9	TTGCGGAAGACCTGCAGGGTTGG	2	TTGCGGAAGACCTGCAGGGTTGG,TGCGGAAGACCTGCAGGGTTGGG	0.5,1.0	2,2	0.608696,0.652174	2,2	5,5	0.0,0.206385
15	74196145	rs118203961	G	A	610745	MICROPHTHALMIA, SYNDROMIC 9	ACAGGGCTAGCACAGAGGCAAGG	1	ACAGGGCTAGCACAGAGGCAAGG	1	3	0.608696	1	4	0.536297
15	74893306	rs104894489	G	A	154550	CONGENITAL DISORDER OF GLYCOSYLATION, TYPE Ib	AAGCGGATCTCCCAGCAAGGTGG	1	AAGCGGATCTCCCAGCAAGGTGG	1	2	0.608696	2	4	0
15	82689223	rs775024756	G	A	602166	EPILEPTIC ENCEPHALOPATHY, EARLY INFANTILE, 48	TCCTCGGGCAATCATCTGGGTGG	1	TCCTCGGGCAATCATCTGGGTGG	1	2	0.608696	2	5	0
15	88872038	rs121913568	G	A	155760	SPONDYLOEPIMETAPHYSEAL DYSPLASIA, AGGRECAN TYPE (1 family)	CTGAACGACAGGACCATCGAAGG	3	CTGAACGACAGGACCATCGAAGG,TGAACGACAGGACCATCGAAGGG,GAACGACAGGACCATCGAAGGGG	0.2222222,1.0000000,1.0000000	1,1,1	0.565217,0.565217,0.608696	2,2,2	6,6,6	0.0,0.497964,0.418967
15	89315319	rs121918163	G	A	611360	FANCONI ANEMIA, COMPLEMENTATION GROUP I	TCACGAGACTTCAAGATCAAAGG	1	TCACGAGACTTCAAGATCAAAGG	1	2	0.434783	2	4	0.842105
15	89321242	rs121918047	C	A	174763	MITOCHONDRIAL DNA DEPLETION SYNDROME 4A (ALPERS TYPE)	AACTCACTGCCTACTCGGTCAGG	1	AACTCACTGCCTACTCGGTCAGG	1	2	0.565217	2	6	0
15	89321777	rs121918053	G	A	174763	PROGRESSIVE EXTERNAL OPHTHALMOPLEGIA WITH MITOCHONDRIAL DNA DELETIONS, AUTOSOMAL RECESSIVE 1	AGCCCGGCGAGTGATGGTGCCGG	1	AGCCCGGCGAGTGATGGTGCCGG	1	2	0.73913	2	9	0
15	89330184	rs113994094	G	A	174763	PROGRESSIVE EXTERNAL OPHTHALMOPLEGIA WITH MITOCHONDRIAL DNA DELETIONS, AUTOSOMAL RECESSIVE 1	GCACCAGTAGGGACCTCCAGGGG	2	GCACCAGTAGGGACCTCCAGGGG,CACCAGTAGGGACCTCCAGGGGG	0.5,1.0	1,1	0.695652,0.695652	2,2	5,5	0.258676,0.308961
15	90999963	rs121434383	G	A	608552	ARTHROGRYPOSIS, RENAL DYSFUNCTION, AND CHOLESTASIS 1	AGCTTCGCCGCTCTAGCACCTGG	2	AGCTTCGCCGCTCTAGCACCTGG,GCTTCGCCGCTCTAGCACCTGGG	0.5,1.0	1,1	0.652174,0.695652	2,2	10,10	0.0,0.607692
16	172975	rs41525149	C	A	141800	HEMOGLOBIN LE LAMENTIN	GCACGCTGGCGAGTATGGTGCGG	1	GCACGCTGGCGAGTATGGTGCGG	1	2	0.695652	4	17	0
16	173179	rs41518249	C	A	141800	HEMOGLOBIN SAVARIA	CCTGAGCCACGGCTCTGCCCAGG	1	CCTGAGCCACGGCTCTGCCCAGG	1	1	0.73913	4	14	0.235294
16	173225	rs41510746	G	A	141850	HEMOGLOBIN PART-DIEU	CGACGCGCTGACCAACGCCGTGG	1	CGACGCGCTGACCAACGCCGTGG	1	2	0.73913	3	12	0
16	173323	rs41338947	C	A	141800	HEMOGLOBIN DALLAS	TCAACTTCAAGGTGAGCGGCGGG	2	TCAACTTCAAGGTGAGCGGCGGG,GTCAACTTCAAGGTGAGCGGCGG	1,1	1,1	0.608696,0.608696	4,4	15,16	0.515018,0.158578
16	173485	rs41417548	G	A	141850	HEMOGLOBIN SALLANCHES	CCACTGCCTGCTGGTGACCCTGG	1	CCACTGCCTGCTGGTGACCCTGG	1	1	0.695652	4	12	0.705882
16	173594	rs41507451	C	A	141850	HEMOGLOBIN NATAL	ATACCGTTAAGCTGGAGCCTCGG	1	ATACCGTTAAGCTGGAGCCTCGG	1	2	0.565217	3	15	0
16	176754	rs35615982	C	A	141800	HEMOGLOBIN J (PARIS 1)	AAGGCCGCCTGGGGTAAGGTCGG	1	AAGGCCGCCTGGGGTAAGGTCGG	1	2	0.695652	3	14	0
16	176775	rs35628685	C	A	141800	HEMOGLOBIN J (TASHIKUERGAN)	GGCGCGCACGCTGGCGAGTATGG	1	GGCGCGCACGCTGGCGAGTATGG	1	2	0.73913	4	19	0
16	176784	rs34608326	G	A	141800	HEMOGLOBIN J (MEDELLIN)	CGCTGGCGAGTATGGTGCGGAGG	1	CGCTGGCGAGTATGGTGCGGAGG	1	2	0.695652	3	18	0
16	176798	rs34776279	G	A	141800	HEMOGLOBIN SHUANGFENG	GCGGAGGCCCTGGAGAGGTGAGG	1	GCGGAGGCCCTGGAGAGGTGAGG	1	3	0.73913	3	12	0.05305
16	176988	rs35934411	G	A	141800	HEMOGLOBIN J (ABIDJAN)	CACGGCTCTGCCCAGGTTAAGGG	2	CACGGCTCTGCCCAGGTTAAGGG,CCACGGCTCTGCCCAGGTTAAGG	0.5,1.0	2,2	0.652174,0.652174	3,3	16,16	0.305677,0.311111
16	176994	rs34574239	C	A	141800	HEMOGLOBIN J (ROVIGO)	TCTGCCCAGGTTAAGGGCCACGG	1	TCTGCCCAGGTTAAGGGCCACGG	1	3	0.652174	3	14	0.269231
16	177006	rs36062788	G	A	141800	HEMOGLOBIN NORFOLK	TAAGGGCCACGGCAAGAAGGTGG	1	TAAGGGCCACGGCAAGAAGGTGG	1	3	0.608696	3	17	0
16	177295	rs35059618	T	A	141800	HEMOGLOBIN OEGSTGEEST	CCACTGCCTGCTGGTGACCCTGG	1	CCACTGCCTGCTGGTGACCCTGG	1	1	0.695652	4	13	0.705882
16	1361954	rs137852885	G	A	607838	MUCOLIPIDOSIS III GAMMA	ATCCTCGGGTGAGTGGGGCCGGG	1	ATCCTCGGGTGAGTGGGGCCGGG	1	1	0.73913	2	10	0.520693
16	1985991	rs121908192	G	A	600924	MYOPATHY, MITOCHONDRIAL PROGRESSIVE, WITH CONGENITAL CATARACT, HEARING LOSS, AND DEVELOPMENTAL DELAY	ATGAGCGCTGGCGCGACGGCTGG	1	ATGAGCGCTGGCGCGACGGCTGG	1	2	0.73913	1	10	0
16	2062561	rs45515894	G	A	191092	TUBEROUS SCLEROSIS 2	CGGCTGGATTCAGAACCTGCAGG	1	CGGCTGGATTCAGAACCTGCAGG	1	2	0.608696	1	8	0
16	2070571	rs28934872	G	A	191092	TUBEROUS SCLEROSIS 2	GCATCCGGCTGCAGGTATGGTGG	1	GCATCCGGCTGCAGGTATGGTGG	1	1	0.652174	2	9	0
16	2085299	rs745895675	G	A	191092	FOCAL CORTICAL DYSPLASIA, TYPE II, SOMATIC (1 patient)	GCCGTCCTGTATGTTGGAGAAGG	1	GCCGTCCTGTATGTTGGAGAAGG	1	1	0.565217	2	15	0
16	2499425	rs398122968	G	A	613577	DEAFNESS, ONYCHODYSTROPHY, OSTEODYSTROPHY, MENTAL RETARDATION, AND SEIZURES SYNDROME	TGAGCAGGGGCCCTGGAGCCAGG	1	TGAGCAGGGGCCCTGGAGCCAGG	1	2	0.73913	1	8	0.404705
16	3247171	rs104895105	G	A	608107	FAMILIAL MEDITERRANEAN FEVER, AUTOSOMAL DOMINANT	AGAAATGCTCTTGCTGCTCCAGG	1	AGAAATGCTCTTGCTGCTCCAGG	1	1	0.521739	2	7	0
16	4798186	rs786205119	T	A	614574	KOHLSCHUTTER-TONZ SYNDROME	ATCCGCTGCGGGAGGCAGGTGGG	1	ATCCGCTGCGGGAGGCAGGTGGG	1	1	0.73913	2	10	0.34475
16	8768248	rs121434578	G	A	137150	GABA-TRANSAMINASE DEFICIENCY	GGGAGGACCATGGGTAAGGAGGG	2	GGGAGGACCATGGGTAAGGAGGG,TGGGAGGACCATGGGTAAGGAGG	1,1	2,3	0.652174,0.608696	2,2	3,3	0.12539,0.433688
16	8797908	rs104894532	G	A	601785	CONGENITAL DISORDER OF GLYCOSYLATION, TYPE Ia	CTCTGCCTCTTCGACGTGGATGG	2	CTCTGCCTCTTCGACGTGGATGG,TCTGCCTCTTCGACGTGGATGGG	0.5,1.0	1,1	0.608696,0.608696	1,1	5,5	0.0,0.320894
16	8811088	rs80338701	C	A	601785	CONGENITAL DISORDER OF GLYCOSYLATION, TYPE Ia	ACTTTCATTGAATTCCGAAATGG	2	ACTTTCATTGAATTCCGAAATGG,CTTTCATTGAATTCCGAAATGGG	0.5,1.0	1,1	0.347826,0.391304	2,2	6,6	0.171123,0.184002
16	10922491	rs771073292	G	A	600005	BARE LYMPHOCYTE SYNDROME, TYPE II, COMPLEMENTATION GROUP A	GGCGTAAGTCCAGGCAACCCTGG	1	GGCGTAAGTCCAGGCAACCCTGG	1	1	0.652174	2	4	0
16	14584383	rs754368658	G	A	604212	DYSKERATOSIS CONGENITA, AUTOSOMAL RECESSIVE 6	ACCGCTTTTCCAATTCCGCAAGG	1	ACCGCTTTTCCAATTCCGCAAGG	1	1	0.521739	1	9	0
16	16163009	rs72653744	G	A	603234	PSEUDOXANTHOMA ELASTICUM	GTCGCGGGAAACTGATCCTCTGG	1	GTCGCGGGAAACTGATCCTCTGG	1	3	0.608696	2	6	0
16	16163087	rs28939701	G	A	603234	PSEUDOXANTHOMA ELASTICUM	CCCGGACCACTGTGCTGCCCTGG	1	CCCGGACCACTGTGCTGCCCTGG	1	2	0.73913	2	7	0
16	17134708	rs587777367	G	A	608124	DESBUQUOIS DYSPLASIA 2	TGCGGGCAAAGAAGGTAGGCCGG	1	TGCGGGCAAAGAAGGTAGGCCGG	1	3	0.652174	1	6	0
16	21258781	rs104894509	T	A	123740	DEAFNESS, AUTOSOMAL DOMINANT 40	GTTTTATTTACCAGATGACCAGG	1	GTTTTATTTACCAGATGACCAGG	1	3	0.391304	2	6	0
16	21715016	rs200656442	G	A	607038	DEAFNESS, AUTOSOMAL RECESSIVE 22	AGATGGGCGCACTGCTGGCTGGG	2	AGATGGGCGCACTGCTGGCTGGG,GATGGGCGCACTGCTGGCTGGGG	1,1	3,3	0.695652,0.73913	2,2	7,7	0.249755,0.207936
16	23189642	rs5738	G	A	600761	BRONCHIECTASIS WITH OR WITHOUT ELEVATED SWEAT CHLORIDE 3	ATCGAGTCCAAGCAAGTGGTGGG	2	ATCGAGTCCAAGCAAGTGGTGGG,CATCGAGTCCAAGCAAGTGGTGG	0.5,1.0	2,2	0.565217,0.565217	2,2	4,4	0.482071,0.540179
16	29814403	rs387907125	G	A	614386	CONVULSIONS, FAMILIAL INFANTILE, WITH PAROXYSMAL CHOREOATHETOSIS	CTTAAGCATCGTGGCGCTGGTGG	3	CTTAAGCATCGTGGCGCTGGTGG,TTAAGCATCGTGGCGCTGGTGGG,TAAGCATCGTGGCGCTGGTGGGG	0.2222222,1.0000000,1.0000000	1,1,1	0.608696,0.608696,0.652174	1,1,1	8,8,8	0.0,0.592734,0.325783
16	30186894	rs397514755	G	A	605000	IMMUNODEFICIENCY 8	AGCGTGTGGGCATTGTGGCCTGG	1	AGCGTGTGGGCATTGTGGCCTGG	1	2	0.652174	2	4	0
16	31185031	rs387906628	G	A	137070	AMYOTROPHIC LATERAL SCLEROSIS 6 WITH OR WITHOUT FRONTOTEMPORAL DEMENTIA	CAGCGGTGGCTATGGACAGCAGG	1	CAGCGGTGGCTATGGACAGCAGG	1	2	0.652174	1	6	0
16	31191410	rs121909669	G	A	137070	AMYOTROPHIC LATERAL SCLEROSIS 6 WITHOUT FRONTOTEMPORAL DEMENTIA	ACAGACAGGATCGCAGGGAGAGG	1	ACAGACAGGATCGCAGGGAGAGG	1	1	0.608696	2	7	0.148148
16	50710912	rs104895461	G	A	605956	BLAU SYNDROME	CTGCCGGCAGCTGCAGTGCATGG	1	CTGCCGGCAGCTGCAGTGCATGG	1	2	0.695652	2	5	0.141026
16	55491830	rs121912955	G	A	120360	MULTICENTRIC OSTEOLYSIS, NODULOSIS, AND ARTHROPATHY	CCACGAGTTTGGCCACGCCATGG	2	CCACGAGTTTGGCCACGCCATGG,CACGAGTTTGGCCACGCCATGGG	0.5,1.0	2,2	0.652174,0.652174	1,1	6,7	0.0,0.376354
16	56511214	rs121908181	C	A	606151	BARDET-BIEDL SYNDROME 2	GCCACCAATAATCGCAAGAGGGG	3	GCCACCAATAATCGCAAGAGGGG,TTGCCACCAATAATCGCAAGAGG,TGCCACCAATAATCGCAAGAGGG	1,1,1	2,3,3	0.565217,0.478261,0.521739	2,2,2	6,7,6	0.438683,0.0,0.309304
16	56833407	rs138909849	G	A	614351	NEPHROTIC SYNDROME, TYPE 12	GCTCCGTGAGTATTTGGGATTGG	1	GCTCCGTGAGTATTTGGGATTGG	1	1	0.521739	2	3	0
16	57751303	rs879255519	G	A	602703	LISSENCEPHALY 6 WITH MICROCEPHALY	AGGGTAAGGATGCGCTCTGTCGG	1	AGGGTAAGGATGCGCTCTGTCGG	1	1	0.608696	2	9	0
16	66531432	rs137854431	G	A	188250	MITOCHONDRIAL DNA DEPLETION SYNDROME 2 (MYOPATHIC TYPE)	TAGCGTAAGACCCCAGCGAGAGG	1	TAGCGTAAGACCCCAGCGAGAGG	1	1	0.608696	1	3	0
16	66536981	rs281865489	G	A	188250	MITOCHONDRIAL DNA DEPLETION SYNDROME 2 (MYOPATHIC TYPE)	GCCACGGACATTTCTCCACTTGG	1	GCCACGGACATTTCTCCACTTGG	1	2	0.565217	2	4	0
16	67164867	rs121909049	C	A	602438	CATARACT 5, LAMELLAR	CTGCCTTCCTCGGCAAGCTATGG	1	CTGCCTTCCTCGGCAAGCTATGG	1	2	0.608696	1	6	0
16	67942567	rs387906300	G	A	606967	LCAT DEFICIENCY	TGCGGTAGTACTCCTCCTGCTGG	1	TGCGGTAGTACTCCTCCTGCTGG	1	2	0.608696	2	8	0
16	67942754	rs121908050	G	A	606967	FISH-EYE DISEASE	CAGTGTGTGCAGGTACCCTGTGG	2	CAGTGTGTGCAGGTACCCTGTGG,AGTGTGTGCAGGTACCCTGTGGG	0.5,1.0	2,2	0.608696,0.608696	2,2	6,6	0.263736,0.307115
16	68737131	rs16260	C	A	192090	PROSTATE CANCER, SUSCEPTIBILITY TO	TCACCGCGTCTATGCGAGGCCGG	1	TCACCGCGTCTATGCGAGGCCGG	1	3	0.695652	2	3	0
16	68738307	rs121964875	G	A	192090	GASTRIC CANCER, HEREDITARY DIFFUSE	CTCTTGGCTCTGCCAGGAGCCGG	1	CTCTTGGCTCTGCCAGGAGCCGG	1	2	0.695652	1	7	0
16	70481397	rs267606740	G	A	606976	CONGENITAL DISORDER OF GLYCOSYLATION, TYPE IIj	AGAGCCGGGCAAACTTGTCTCGG	1	AGAGCCGGGCAAACTTGTCTCGG	1	2	0.608696	2	6	0
16	70512280	rs387907202	C	A	606976	CONGENITAL DISORDER OF GLYCOSYLATION, TYPE IIj	TCCTCATGCAAACCCAGCAGTGG	2	TCCTCATGCAAACCCAGCAGTGG,CCTCATGCAAACCCAGCAGTGGG	0.5,1.0	1,1	0.565217,0.608696	2,2	4,4	0.08547,0.302136
16	88832099	rs118204443	C	A	612222	MUCOPOLYSACCHARIDOSIS, TYPE IVA	TGCTGCCACCTGGGAGAGAGGGG	1	TGCTGCCACCTGGGAGAGAGGGG	1	2	0.695652	2	12	0.410506
16	88841077	rs118204438	T	A	612222	MUCOPOLYSACCHARIDOSIS, TYPE IVA	CACAATCTCCTGCGGTGTGTAGG	1	CACAATCTCCTGCGGTGTGTAGG	1	1	0.565217	2	10	0.25641
17	3647506	rs35086888	G	A	606272	CYSTINOSIS, ATYPICAL NEPHROPATHIC	CCAACGTCAGCCTCACCCTGCGG	1	CCAACGTCAGCCTCACCCTGCGG	1	1	0.695652	1	9	0.216201
17	4900845	rs121909511	G	A	100725	MYASTHENIC SYNDROME, CONGENITAL, 4A, SLOW-CHANNEL	TGAGGAACAAGAAGACGGTCTGG	1	TGAGGAACAAGAAGACGGTCTGG	1	2	0.521739	2	9	1
17	4934224	rs267606849	G	A	606672	BERNARD-SOULIER SYNDROME, TYPE A1	CTGGCTGCTCTTTGCCTCTGTGG	1	CTGGCTGCTCTTTGCCTCTGTGG	1	2	0.608696	1	5	0.354762
17	5558520	rs776245016	G	A	606636	AUTOINFLAMMATION WITH ARTHRITIS AND DYSKERATOSIS	TCCGAGTCTCGTACAAGCAGTGG	1	TCCGAGTCTCGTACAAGCAGTGG	1	2	0.565217	2	7	0
17	6690936	rs548065551	G	A	608305	EPILEPTIC ENCEPHALOPATHY, EARLY INFANTILE, 25	CCCGAGGCCTGGGAAGCACCAGG	1	CCCGAGGCCTGGGAAGCACCAGG	1	3	0.73913	2	3	0
17	7454341	rs137852810	G	A	100710	MYASTHENIC SYNDROME, CONGENITAL, 2A, SLOW-CHANNEL	TACTGTGTTCCTGCTGCTGCTGG	1	TACTGTGTTCCTGCTGCTGCTGG	1	2	0.565217	2	4	0.516732
17	7703027	rs281865550	G	A	612661	DYSKERATOSIS CONGENITA, AUTOSOMAL RECESSIVE 3	GAGCGGGGCTGTCTCTGTGTGGG	2	GAGCGGGGCTGTCTCTGTGTGGG,CGAGCGGGGCTGTCTCTGTGTGG	1,1	3,3	0.695652,0.695652	1,1	4,5	0.198576,0.0
17	8076725	rs397514527	G	A	603741	ICHTHYOSIS, CONGENITAL, AUTOSOMAL RECESSIVE 2	TGTATCGGGTATGGGGGATGAGG	1	TGTATCGGGTATGGGGGATGAGG	1	1	0.565217	1	3	0
17	8077058	rs397514531	G	A	603741	ICHTHYOSIS, CONGENITAL, AUTOSOMAL RECESSIVE 2	GAGGTGTGTCTCCAGCAGGTGGG	2	GAGGTGTGTCTCCAGCAGGTGGG,TGAGGTGTGTCTCCAGCAGGTGG	1,1	2,3	0.652174,0.608696	2,2	4,3	0.266888,0.785714
17	8086169	rs397514533	T	A	603741	ICHTHYOSIS, CONGENITAL, AUTOSOMAL RECESSIVE 2	GGATGATGATGAGCTCACCCAGG	1	GGATGATGATGAGCTCACCCAGG	1	2	0.565217	2	5	0
17	8112177	rs121434233	G	A	607206	ICHTHYOSIS, CONGENITAL, AUTOSOMAL RECESSIVE 3	CCCTCGAAGCTTCATTCCCAAGG	1	CCCTCGAAGCTTCATTCCCAAGG	1	1	0.565217	2	5	0
17	10650374	rs121913619	G	A	160720	ARTHROGRYPOSIS, DISTAL, TYPE 2A	CTTACGTGATCAGAATGGACTGG	1	CTTACGTGATCAGAATGGACTGG	1	1	0.478261	2	3	0
17	15230952	rs104894624	C	A	601097	DEJERINE-SOTTAS SYNDROME, AUTOSOMAL DOMINANT	TGACACCGCTGAGAAGGGCCAGG	4	TGACACCGCTGAGAAGGGCCAGG,GACACCGCTGAGAAGGGCCAGGG,CACCGCTGAGAAGGGCCAGGGGG,ACACCGCTGAGAAGGGCCAGGGG	0.203125,1.000000,1.000000,1.000000	3,2,2,3	0.652174,0.695652,0.73913,0.695652	1,1,1,1	3,4,5,5	0.0,0.333386,0.315189,0.269968
17	28360528	rs869025587	G	A	616815	CONGENITAL DISORDER OF GLYCOSYLATION, TYPE IIp	TCCCAGGATACAAGACATGGTGG	2	TCCCAGGATACAAGACATGGTGG,CCCAGGATACAAGACATGGTGGG	1,1	2,2	0.521739,0.565217	2,2	2,2	0.48657,0.235767
17	28552389	rs267607166	T	A	604011	CONE-ROD DYSTROPHY	TGCTTCCTCTGCAGCGGCCCCGG	1	TGCTTCCTCTGCAGCGGCCCCGG	1	2	0.73913	1	5	0
17	30998749	rs121918162	G	A	611358	MACROCEPHALY, MACROSOMIA, AND FACIAL DYSMORPHISM SYNDROME	ACCGCCCACAACCCTATCGCTGG	1	ACCGCCCACAACCCTATCGCTGG	1	1	0.652174	2	7	0
17	35557396	rs757188030	G	A	614958	BLEEDING DISORDER, PLATELET-TYPE, 20	AATCCGAGGTATGACTTTTTTGG	1	AATCCGAGGTATGACTTTTTTGG	1	1	0.391304	2	3	0
17	39725721	rs28933368	G	A	164870	GLIOBLASTOMA, SOMATIC	TGTGGGAGCTGATGACTTTTGGG	3	TGTGGGAGCTGATGACTTTTGGG,GTGTGGGAGCTGATGACTTTTGG,GTGGGAGCTGATGACTTTTGGGG	0.8888889,1.0000000,1.0000000	3,3,3	0.521739,0.521739,0.565217	2,2,2	1,1,1	0.240562,0.448179,0.205144
17	40089430	rs876657395	G	A	190120	HYPOTHYROIDISM, CONGENITAL, NONGOITROUS, 6	CCTCGAGGTCTTTGAGGATCAGG	1	CCTCGAGGTCTTTGAGGATCAGG	1	2	0.565217	1	2	0
17	40631693	rs397509405	G	A	603111	MENINGIOMA, FAMILIAL, SUSCEPTIBILITY TO	TTTCGCTGCAAGACAGGATCAGG	1	TTTCGCTGCAAGACAGGATCAGG	1	1	0.521739	2	6	0
17	40819590	rs60035576	G	A	148080	EPIDERMOLYTIC HYPERKERATOSIS	GTTGTTGGTATTCAGTATTCTGG	1	GTTGTTGGTATTCAGTATTCTGG	1	2	0.391304	1	6	0.941176
17	42223478	rs121908502	G	A	604260	GROWTH HORMONE INSENSITIVITY WITH IMMUNODEFICIENCY	GTCGCAGCTCCTCAAACGTCTGG	1	GTCGCAGCTCCTCAAACGTCTGG	1	2	0.608696	2	6	0
17	42316899	rs869312892	G	A	102582	AUTOIMMUNE DISEASE, MULTISYSTEM, INFANTILE-ONSET, 1	AGGTCGTTCTGTAGGAAATGGGG	4	AGGTCGTTCTGTAGGAAATGGGG,GGTCGTTCTGTAGGAAATGGGGG,GTCGTTCTGTAGGAAATGGGGGG,CAGGTCGTTCTGTAGGAAATGGG	0.25,1.00,1.00,1.00	1,1,1,2	0.521739,0.565217,0.565217,0.521739	2,2,2,2	5,6,6,4	0.267491,0.329227,0.296185,0.378955
17	42329643	rs113994135	G	A	102582	HYPER-IgE RECURRENT INFECTION SYNDROME, AUTOSOMAL DOMINANT	ATTTCCGGGATCTGAATCACAGG	3	ATTTCCGGGATCTGAATCACAGG,TTTCCGGGATCTGAATCACAGGG,TTCCGGGATCTGAATCACAGGGG	0.1111111,1.0000000,1.0000000	1,2,3	0.478261,0.521739,0.565217	2,2,2	8,8,8	0.0,0.451509,0.323748
17	42543934	rs104894593	G	A	609701	MUCOPOLYSACCHARIDOSIS, TYPE IIIB	GCCGCTACCAGCTGACCTTGTGG	1	GCCGCTACCAGCTGACCTTGTGG	1	1	0.652174	2	4	0
17	42544027	rs104894590	G	A	609701	MUCOPOLYSACCHARIDOSIS, TYPE IIIB	CCCTCGCTGGCGGCTTTTCCTGG	1	CCCTCGCTGGCGGCTTTTCCTGG	1	1	0.695652	2	4	0
17	43755608	rs104894645	G	A	605740	SCLEROSTEOSIS 1	TAGGTCGCCACCACTTGCCGCGG	1	TAGGTCGCCACCACTTGCCGCGG	1	2	0.695652	2	3	0
17	43758672	rs387906320	G	A	605740	SCLEROSTEOSIS 1	ACCCCTGGCCCTCCACTACACGG	1	ACCCCTGGCCCTCCACTACACGG	1	1	0.695652	2	11	0
17	44006584	rs104894604	G	A	608300	N-ACETYLGLUTAMATE SYNTHASE DEFICIENCY	AGTGGGTGAGCACAAAAGAACGG	1	AGTGGGTGAGCACAAAAGAACGG	1	3	0.521739	2	5	0.164242
17	44251211	rs121912759	G	A	109270	ACANTHOCYTOSIS DUE TO BAND 3 HT	GCAGCGGCACAGTGAGGATGAGG	1	GCAGCGGCACAGTGAGGATGAGG	1	3	0.652174	2	5	0.121212
17	44258512	rs121912742	G	A	109270	SPHEROCYTOSIS, TYPE 4, DUE TO BAND 3 NOIRTERRE	TGCCTGCTCGGAGGGGGCATCGG	1	TGCCTGCTCGGAGGGGGCATCGG	1	1	0.73913	2	10	0.7
17	44349167	rs63750331	G	A	138945	FRONTOTEMPORAL LOBAR DEGENERATION WITH UBIQUITIN-POSITIVE INCLUSIONS	CCATGTGGACCCTGGTGAGCTGG	2	CCATGTGGACCCTGGTGAGCTGG,CATGTGGACCCTGGTGAGCTGGG	1,1	2,3	0.652174,0.652174	2,2	8,7	0.0,0.272747
17	44380004	rs137852906	G	A	607759	GLANZMANN THROMBASTHENIA	TACTCGAAGGAAGGCCATGGTGG	1	TACTCGAAGGAAGGCCATGGTGG	1	1	0.565217	1	5	0
17	44851763	rs387906878	G	A	603892	MANDIBULOFACIAL DYSOSTOSIS, GUION-ALMEIDA TYPE	CTGGCTGTGGCTCCAAGGGGCGG	1	CTGGCTGTGGCTCCAAGGGGCGG	1	2	0.73913	1	4	0.733333
17	46773743	rs104894653	G	A	165330	TETRAAMELIA SYNDROME, AUTOSOMAL RECESSIVE	GGAACTGGTGCTGGCACTCCTGG	1	GGAACTGGTGCTGGCACTCCTGG	1	1	0.652174	2	2	0
17	50187050	rs72656324	C	A	120150	OSTEOGENESIS IMPERFECTA, TYPE II	GAGGACCAGGGGGCCCAATGGGG	1	GAGGACCAGGGGGCCCAATGGGG	1	2	0.73913	2	4	0.171629
17	50188908	rs72653170	G	A	120150	CAFFEY DISEASE	CTCACGTCCAGATTCACCAGGGG	3	CTCACGTCCAGATTCACCAGGGG,CCTCACGTCCAGATTCACCAGGG,TCACGTCCAGATTCACCAGGGGG	0.3333333,0.6666667,1.0000000	1,1,1	0.608696,0.608696,0.608696	2,2,2	4,4,4	0.225146,0.242252,0.497351
17	50196337	rs72645347	G	A	120150	EHLERS-DANLOS SYNDROME, CLASSIC TYPE	GGCGACCTCTCTCACCAGGCAGG	1	GGCGACCTCTCTCACCAGGCAGG	1	1	0.695652	2	5	0
17	50196661	rs72645331	C	A	120150	OSTEOGENESIS IMPERFECTA, TYPE I	AACCACTGAAACCCTAAAGCAGG	1	AACCACTGAAACCCTAAAGCAGG	1	2	0.478261	2	5	0
17	50200388	rs1800012	C	A	120150	BONE MINERAL DENSITY VARIATION QUANTITATIVE TRAIT LOCUS	CCCCCATTCCCTGGGCAGGTGGG	2	CCCCCATTCCCTGGGCAGGTGGG,GCCCCCATTCCCTGGGCAGGTGG	1,1	2,3	0.73913,0.73913	1,1	4,4	0.328265,0.252591
17	56848773	rs138924661	G	A	601440	HEMOLYTIC UREMIC SYNDROME, ATYPICAL, SUSCEPTIBILITY TO, 7	GGTTGGGGTACAGGTTATGCTGG	1	GGTTGGGGTACAGGTTATGCTGG	1	3	0.565217	2	5	0
17	58206282	rs886038204	C	A	609883	JOUBERT SYNDROME 28	CATACCTAGCACATTGTGAATGG	1	CATACCTAGCACATTGTGAATGG	1	2	0.434783	2	3	0
17	58278036	rs28730837	G	A	606989	MYELOPEROXIDASE DEFICIENCY	TGAGCGCGTTGATCTGGTTGCGG	1	TGAGCGCGTTGATCTGGTTGCGG	1	2	0.608696	2	5	0
17	58709926	rs267606997	G	A	602774	FANCONI ANEMIA, COMPLEMENTATION GROUP O	CTTCGTACTCGGTTATTAAATGG	1	CTTCGTACTCGGTTATTAAATGG	1	1	0.391304	2	10	0
17	63945608	rs121908555	G	A	603967	HYPOKALEMIC PERIODIC PARALYSIS, TYPE 2	TGGAGGGGATGGCGCCTAGGAGG	2	TGGAGGGGATGGCGCCTAGGAGG,GGAGGGGATGGCGCCTAGGAGGG	1,1	3,4	0.695652,0.73913	2,2	6,5	0.0,0.207314
17	65536345	rs121908567	C	A	604025	COLORECTAL CANCER, SOMATIC	CACCTCAGCTAGCCTGCGACAGG	1	CACCTCAGCTAGCCTGCGACAGG	1	2	0.652174	2	4	0.466667
17	65536495	rs121908568	G	A	604025	OLIGODONTIA-COLORECTAL CANCER SYNDROME	CTCGTTCGCCTGGAGACGAGCGG	1	CTCGTTCGCCTGGAGACGAGCGG	1	1	0.695652	2	7	0
17	70175553	rs104894584	G	A	600681	SHORT QT SYNDROME 3	ATCATCGATGCTTTCATCATTGG	1	ATCATCGATGCTTTCATCATTGG	1	1	0.391304	2	6	0
17	74763436	rs119486097	G	A	604990	NEPHROLITHIASIS/OSTEOPOROSIS, HYPOPHOSPHATEMIC, 2	GGACGAGACCAAGCTGCTGGTGG	1	GGACGAGACCAAGCTGCTGGTGG	1	2	0.652174	1	8	0.18
17	74864234	rs752143061	G	A	103270	AUDITORY NEUROPATHY AND OPTIC ATROPHY	AAAAGCGGAGGCCCCAGGCACGG	2	AAAAGCGGAGGCCCCAGGCACGG,AAAGCGGAGGCCCCAGGCACGGG	0.375,1.000	2,3	0.695652,0.73913	1,1	4,4	0.25,0.411627
17	75742591	rs121912466	G	A	147557	EPIDERMOLYSIS BULLOSA, JUNCTIONAL, NON-HERLITZ TYPE	CCGGGGCATGGTGGAGTTCCAGG	1	CCGGGGCATGGTGGAGTTCCAGG	1	3	0.695652	2	5	0
17	75758091	rs111033608	G	A	604313	GALACTOKINASE DEFICIENCY	TGCTTGAGAGAGGTAGAAGGTGG	1	TGCTTGAGAGAGGTAGAAGGTGG	1	1	0.521739	2	6	0.379798
17	78125876	rs121908327	G	A	605828	EPIDERMODYSPLASIA VERRUCIFORMIS	ACCTCGGCTGCGGCCTATGGAGG	1	ACCTCGGCTGCGGCCTATGGAGG	1	2	0.695652	2	2	0
17	81511199	rs104894546	G	A	102560	DEAFNESS, AUTOSOMAL DOMINANT 20	GAAGGCTGGAACAGCGCCTCCGG	1	GAAGGCTGGAACAGCGCCTCCGG	1	2	0.695652	1	8	0.327337
17	81511586	rs11549190	G	A	102560	BARAITSER-WINTER SYNDROME 2	TGGATGGCCACGTACATGGCCGG	3	TGGATGGCCACGTACATGGCCGG,GGATGGCCACGTACATGGCCGGG,GATGGCCACGTACATGGCCGGGG	0.4444444,0.7901235,1.0000000	2,2,2	0.652174,0.695652,0.695652	1,3,3	7,8,8	1.0,0.790057,0.451011
17	81511907	rs281875325	G	A	102560	BARAITSER-WINTER SYNDROME 2	CTGAGTCATCTTCTCTCTGTTGG	1	CTGAGTCATCTTCTCTCTGTTGG	1	1	0.478261	1	8	0
17	82807650	rs764085684	G	A	604649	ENCEPHALOPATHY, PROGRESSIVE, EARLY-ONSET, WITH BRAIN ATROPHY AND THIN CORPUS CALLOSUM	GTGCGGTGGTCTGCAGCCAAGGG	3	GTGCGGTGGTCTGCAGCCAAGGG,CGTGCGGTGGTCTGCAGCCAAGG,TGCGGTGGTCTGCAGCCAAGGGG	1,1,1	2,3,3	0.695652,0.695652,0.695652	2,2,2	6,7,5	0.339314,0.0,0.330628
18	10784872	rs587777076	T	A	613629	ARTHROGRYPOSIS, DISTAL, TYPE 5	TAAAATGCACACCAGCAGAAAGG	1	TAAAATGCACACCAGCAGAAAGG	1	1	0.434783	1	1	0
18	31519858	rs121913008	G	A	125671	ARRHYTHMOGENIC RIGHT VENTRICULAR DYSPLASIA, FAMILIAL, 10	TAGTGCGGCAAAAGCGCGCCTGG	1	TAGTGCGGCAAAAGCGCGCCTGG	1	2	0.652174	2	6	0
18	31595160	rs121918086	G	A	176300	AMYLOIDOSIS, HEREDITARY, TRANSTHYRETIN-RELATED	ACTGAGGAGGAATTTGTAGAAGG	1	ACTGAGGAGGAATTTGTAGAAGG	1	3	0.434783	2	6	0.389841
18	31595209	rs121918071	C	A	176300	AMYLOIDOSIS, HEREDITARY, TRANSTHYRETIN-RELATED	AAATCTTACTGGAAGGCACTTGG	1	AAATCTTACTGGAAGGCACTTGG	1	1	0.434783	2	4	0
18	50262168	rs375801610	G	A	614759	HETEROTAXY, VISCERAL, 6, AUTOSOMAL	TGCGTCGGATTCTTTCTAGATGG	1	TGCGTCGGATTCTTTCTAGATGG	1	2	0.478261	2	8	0
18	51065521	rs121912581	G	A	600993	JUVENILE POLYPOSIS/HEREDITARY HEMORRHAGIC TELANGIECTASIA SYNDROME	GATGGATACGTGGACCCTTCTGG	1	GATGGATACGTGGACCCTTCTGG	1	2	0.565217	1	4	0
18	62147021	rs886039216	T	A	606097	MULTIPLE CONGENITAL ANOMALIES-HYPOTONIA-SEIZURES SYNDROME 1	TCCCATCATTTCCATAGAAGTGG	1	TCCCATCATTTCCATAGAAGTGG	1	1	0.434783	2	6	0.727273
18	79988356	rs727502794	G	A	611595	BURN-MCKEOWN SYNDROME	CCACCTGCCAGCCGTTGTGCAGG	1	CCACCTGCCAGCCGTTGTGCAGG	1	1	0.695652	2	2	0
19	920746	rs104894702	T	A	604161	HYPOGONADOTROPIC HYPOGONADISM 8 WITHOUT ANOSMIA	CCTCTCTGAGCGGACCCGGTGGG	1	CCTCTCTGAGCGGACCCGGTGGG	1	2	0.73913	2	6	0.435873
19	1391144	rs121434479	G	A	601825	LEIGH SYNDROME DUE TO MITOCHONDRIAL COMPLEX I DEFICIENCY	CCGCGCTACGTGGTCTCCATGGG	3	CCGCGCTACGTGGTCTCCATGGG,CGCGCTACGTGGTCTCCATGGGG,GCCGCGCTACGTGGTCTCCATGG	0.7777778,1.0000000,1.0000000	1,1,2	0.695652,0.695652,0.695652	2,2,2	6,6,7	0.689565,1.0,0.0
19	2438464	rs797045143	G	A	150341	EPILEPSY, PROGRESSIVE MYOCLONIC, 9 (1 family)	TCCGGTGGAACAGGGACTCCAGG	1	TCCGGTGGAACAGGGACTCCAGG	1	3	0.652174	2	3	0
19	3590154	rs387907000	G	A	608792	DEAFNESS, AUTOSOMAL RECESSIVE 15	AGTGTGGGCCGCCATCGGCGAGG	1	AGTGTGGGCCGCCATCGGCGAGG	1	3	0.73913	1	9	0
19	7143072	rs121913138	C	A	147670	DIABETES MELLITUS, INSULIN-RESISTANT, WITH ACANTHOSIS NIGRICANS	AGGGACCTGCGTTTCCGAGATGG	1	AGGGACCTGCGTTTCCGAGATGG	1	2	0.608696	2	5	0.203922
19	7554578	rs587777185	G	A	603197	SPASTIC PARAPLEGIA 39, AUTOSOMAL RECESSIVE	GTCAGGGTGGCTGGCCCAGCAGG	1	GTCAGGGTGGCTGGCCCAGCAGG	1	3	0.73913	2	2	0.4
19	7556710	rs786201037	G	A	603197	OLIVER-MCFARLANE SYNDROME	ATGCGAGTCCACAAAGATGGTGG	2	ATGCGAGTCCACAAAGATGGTGG,TGCGAGTCCACAAAGATGGTGGG	0.5,1.0	2,2	0.521739,0.565217	1,1	5,5	0.0,0.37552
19	7558948	rs142422525	G	A	603197	OLIVER-MCFARLANE SYNDROME	TGTCCGGCTGGTGGCTGCTGTGG	1	TGTCCGGCTGGTGGCTGCTGTGG	1	2	0.695652	1	4	0.363636
19	10154602	rs397509391	C	A	126375	CEREBELLAR ATAXIA, DEAFNESS, AND NARCOLEPSY, AUTOSOMAL DOMINANT	TGACCCCAGCCAGCTTGATCAGG	1	TGACCCCAGCCAGCTTGATCAGG	1	4	0.608696	2	7	0
19	10361817	rs201025290	G	A	176941	IMMUNODEFICIENCY 35	CCACTCGTAGCTCCTGCCCACGG	1	CCACTCGTAGCTCCTGCCCACGG	1	1	0.695652	2	9	0.275
19	10820017	rs121909094	T	A	602378	CHARCOT-MARIE-TOOTH DISEASE, AXONAL, TYPE 2M	CAACCTCAAGATCCGTGATGTGG	1	CAACCTCAAGATCCGTGATGTGG	1	1	0.521739	2	4	0.107692
19	11113293	rs121908038	T	A	606945	FH PORI	CCTACCTCTTCTTCACCAACCGG	1	CCTACCTCTTCTTCACCAACCGG	1	1	0.565217	2	6	0.625
19	11129654	rs121908037	G	A	606945	FH TURKU	GGACGGCTACAGCTACCCCTCGG	1	GGACGGCTACAGCTACCCCTCGG	1	2	0.695652	2	6	0.075598
19	12649418	rs121434331	G	A	609458	ALPHA-MANNOSIDOSIS	TGGGTCGATAATCCCGCCTGGGG	1	TGGGTCGATAATCCCGCCTGGGG	1	2	0.652174	2	9	0.397924
19	12652376	rs121434332	G	A	609458	ALPHA-MANNOSIDOSIS	AGGTCTGGCGAACAGGCAGCAGG	1	AGGTCTGGCGAACAGGCAGCAGG	1	1	0.652174	2	6	0
19	12813149	rs75718910	G	A	606034	AICARDI-GOUTIERES SYNDROME 4	TGTCCGGTTCAGCTGGCGCACGG	1	TGTCCGGTTCAGCTGGCGCACGG	1	2	0.695652	2	8	0
19	13303877	rs121908212	G	A	601011	MIGRAINE, FAMILIAL HEMIPLEGIC, 1	TCGCCCGTCAGGATCTGAAAGGG	2	TCGCCCGTCAGGATCTGAAAGGG,CGCCCGTCAGGATCTGAAAGGGG	0.5,1.0	1,1	0.608696,0.652174	2,2	6,6	0.528307,1.0
19	15161381	rs796065045	T	A	600276	LATERAL MENINGOCELE SYNDROME	TCAGCTTCTTGCCCCGCCCCCGG	1	TCAGCTTCTTGCCCCGCCCCCGG	1	2	0.73913	2	7	0.233959
19	15184451	rs864621966	C	A	600276	CEREBRAL ARTERIOPATHY, AUTOSOMAL DOMINANT, WITH SUBCORTICAL INFARCTS AND LEUKOENCEPHALOPATHY, TYPE 1	GGGCCTGGGGGTAGGGAGCAAGG	1	GGGCCTGGGGGTAGGGAGCAAGG	1	2	0.73913	2	6	0.423602
19	17816946	rs104894698	G	A	146738	CRYPTORCHIDISM	GGCGGTGATGGTGAGAGGTCTGG	1	GGCGGTGATGGTGAGAGGTCTGG	1	3	0.652174	1	4	0.2437
19	18083462	rs121434492	G	A	601604	IMMUNODEFICIENCY 30	GTCCTGAAAACAGCACTCACTGG	1	GTCCTGAAAACAGCACTCACTGG	1	1	0.521739	2	5	0.38009
19	18594357	rs137853144	T	A	604237	COLD-INDUCED SWEATING SYNDROME 1	TGCTTGAGCTCGCGCCGCACCGG	1	TGCTTGAGCTCGCGCCGCACCGG	1	2	0.73913	2	6	0
19	18787602	rs137852652	C	A	600310	EPIPHYSEAL DYSPLASIA, MULTIPLE, 1, SEVERE	TGTCCTCGTCCGTGTTGCGCTGG	1	TGTCCTCGTCCGTGTTGCGCTGG	1	3	0.652174	1	4	0
19	29708415	rs397514477	G	A	614297	NEURODEGENERATION WITH BRAIN IRON ACCUMULATION 4	TCATCGTGGCGGGCCTTCGAGGG	2	TCATCGTGGCGGGCCTTCGAGGG,GTCATCGTGGCGGGCCTTCGAGG	1,1	1,1	0.695652,0.695652	2,2	7,8	0.3624,0.0
19	32859932	rs121908486	G	A	604144	CYSTINURIA	CAGGGGGATCCCGATGATAATGG	1	CAGGGGGATCCCGATGATAATGG	1	4	0.565217	2	6	0
19	34377575	rs137853582	G	A	172400	HEMOLYTIC ANEMIA, NONSPHEROCYTIC, DUE TO GLUCOSE PHOSPHATE ISOMERASE DEFICIENCY	TTGGCGGCTCCGACCTGGTGAGG	1	TTGGCGGCTCCGACCTGGTGAGG	1	3	0.695652	2	10	0
19	34399974	rs137853585	G	A	172400	HEMOLYTIC ANEMIA, NONSPHEROCYTIC, DUE TO GLUCOSE PHOSPHATE ISOMERASE DEFICIENCY	TCTCACGACGCTTCTACCAATGG	2	TCTCACGACGCTTCTACCAATGG,CTCACGACGCTTCTACCAATGGG	0.5,1.0	1,1	0.521739,0.565217	2,2	9,9	0.0,0.530507
19	35033545	rs16969925	G	A	600235	ATRIAL FIBRILLATION, FAMILIAL, 13	TGAGCGCTTCGAGGGCCGCGTGG	1	TGAGCGCTTCGAGGGCCGCGTGG	1	2	0.73913	2	9	0
19	35728145	rs1057519284	C	A	606834	DYSTONIA 28, CHILDHOOD-ONSET	AGTACTGGCGACGGAGTACCCGG	1	AGTACTGGCGACGGAGTACCCGG	1	1	0.652174	1	3	0
19	36084678	rs147875659	G	A	613583	MICROCEPHALY 2, PRIMARY, AUTOSOMAL RECESSIVE, WITH CORTICAL MALFORMATIONS	GGACGAGCTGGTCAAGGTGGAGG	1	GGACGAGCTGGTCAAGGTGGAGG	1	2	0.652174	2	3	0.9
19	38291839	rs606231154	G	A	605124	DIARRHEA 3, SECRETORY SODIUM, CONGENITAL, SYNDROMIC	TCCTCAGTGGTGGTTCTGGCGGG	2	TCCTCAGTGGTGGTTCTGGCGGG,CCTCAGTGGTGGTTCTGGCGGGG	1,1	1,1	0.652174,0.695652	1,1	6,6	0.364076,0.242021
19	38494579	rs118192176	G	A	180901	MALIGNANT HYPERTHERMIA, SUSCEPTIBILITY TO, 1	CATCGTGCAGATGGGCCCCCAGG	1	CATCGTGCAGATGGGCCCCCAGG	1	2	0.695652	2	7	0.24
19	38500655	rs121918594	G	A	180901	MALIGNANT HYPERTHERMIA, SUSCEPTIBILITY TO, 1	CCTCCGCTCCCTTGTGCCCTTGG	1	CCTCCGCTCCCTTGTGCCCTTGG	1	1	0.695652	2	5	0.329004
19	38580382	rs193922879	G	A	180901	MINICORE MYOPATHY WITH EXTERNAL OPHTHALMOPLEGIA	GACCGTGGGCCTTCTGGCGGTGG	1	GACCGTGGGCCTTCTGGCGGTGG	1	2	0.73913	2	4	0
19	38580403	rs118192168	G	A	180901	CENTRAL CORE DISEASE, AUTOSOMAL RECESSIVE	GGTCGTCTACCTGTACACCGTGG	1	GGTCGTCTACCTGTACACCGTGG	1	1	0.608696	1	3	0
19	39830443	rs367643250	G	A	604556	ABDOMINAL OBESITY-METABOLIC SYNDROME 3	CACTGCGCACGATGTAGTCATGG	1	CACTGCGCACGATGTAGTCATGG	1	2	0.565217	2	6	0
19	40395144	rs104894708	G	A	605725	CHARCOT-MARIE-TOOTH DISEASE, TYPE 4F	CCTCGAGCCAGCCCAAAGGAAGG	1	CCTCGAGCCAGCCCAAAGGAAGG	1	2	0.652174	2	4	0
19	40700318	rs398122981	G	A	615567	NEPHROTIC SYNDROME, TYPE 9	GGTTCCGCAGGTCCTGGCTTAGG	1	GGTTCCGCAGGTCCTGGCTTAGG	1	1	0.652174	1	2	0
19	41978041	rs80356534	G	A	182350	DYSTONIA 12	GGCCGTGATGGGGTGATCGCCGG	1	GGCCGTGATGGGGTGATCGCCGG	1	2	0.73913	2	5	0
19	42248842	rs587777010	G	A	611888	CRANIOSYNOSTOSIS 4	ATCTGTGGTGGCGGGGGCGGTGG	1	ATCTGTGGTGGCGGGGGCGGTGG	1	2	0.73913	2	11	0.545539
19	45352223	rs121913017	G	A	126340	XERODERMA PIGMENTOSUM, COMPLEMENTATION GROUP D	AGGGCTGTGCCATCTGCCGCAGG	1	AGGGCTGTGCCATCTGCCGCAGG	1	2	0.695652	2	10	0
19	45352352	rs41556519	G	A	126340	XERODERMA PIGMENTOSUM, COMPLEMENTATION GROUP D	ACCGCTGTGGGCAGAAGCGCAGG	1	ACCGCTGTGGGCAGAAGCGCAGG	1	2	0.695652	2	7	0
19	45352802	rs121913024	G	A	126340	XERODERMA PIGMENTOSUM, COMPLEMENTATION GROUP D	GCCCGCCCGTAGTGGTGCACTGG	1	GCCCGCCCGTAGTGGTGCACTGG	1	1	0.73913	1	5	0
19	46756214	rs104894689	G	A	606596	MUSCULAR DYSTROPHY-DYSTROGLYCANOPATHY (LIMB-GIRDLE), TYPE C, 5	GCGCTGGAAGGCTGAGCGCGAGG	2	GCGCTGGAAGGCTGAGCGCGAGG,CGCTGGAAGGCTGAGCGCGAGGG	0.5,1.0	2,2	0.73913,0.73913	2,2	3,3	0.0,0.249931
19	46756276	rs28937900	C	A	606596	MUSCULAR DYSTROPHY-DYSTROGLYCANOPATHY (LIMB-GIRDLE), TYPE C, 5	CGCCTAGTGAGCTGGGAAGGCGG	2	CGCCTAGTGAGCTGGGAAGGCGG,ATCCGCCTAGTGAGCTGGGAAGG	1,1	1,3	0.695652,0.608696	2,2	4,4	0.161125,0.0
19	48966317	rs104894685	G	A	134790	NEURODEGENERATION WITH BRAIN IRON ACCUMULATION 3	AGACGCCATGAAAGCTGCCATGG	1	AGACGCCATGAAAGCTGCCATGG	1	1	0.565217	1	5	0.126697
19	48974658	rs121434584	G	A	138570	GLYCOGEN STORAGE DISEASE 0, MUSCLE	CGATTCGGCGGATGGTGGTCAGG	1	CGATTCGGCGGATGGTGGTCAGG	1	1	0.652174	2	7	0
19	50210385	rs119103279	C	A	608568	DEAFNESS, AUTOSOMAL DOMINANT 4A	CATGTCGGTGCCCGGGCGGAAGG	1	CATGTCGGTGCCCGGGCGGAAGG	1	1	0.73913	1	10	0
19	50259210	rs28940307	C	A	608568	DEAFNESS, AUTOSOMAL DOMINANT 4A	GGCATCCGCATCTGTCGCCAGGG	1	GGCATCCGCATCTGTCGCCAGGG	1	2	0.695652	2	4	0.307595
19	52213076	rs863225094	G	A	605983	MENTAL RETARDATION, AUTOSOMAL DOMINANT 36	CTGGCGCGTCCGCTACATGGTGG	1	CTGGCGCGTCCGCTACATGGTGG	1	2	0.695652	2	2	0
19	53810809	rs104895564	G	A	609648	FAMILIAL COLD AUTOINFLAMMATORY SYNDROME 2	ACTCGGATGAGCTCCTGGAGAGG	1	ACTCGGATGAGCTCCTGGAGAGG	1	2	0.608696	2	7	0.272727
2	1649142	rs587777572	G	A	605158	ANTERIOR SEGMENT DYSGENESIS 7	AGCGCACGAAGAACATGCAGCGG	1	AGCGCACGAAGAACATGCAGCGG	1	1	0.608696	2	12	0.465839
2	15945879	rs104893647	C	A	164840	FEINGOLD SYNDROME	GCCAGCGCCGCAACGACCTTCGG	1	GCCAGCGCCGCAACGACCTTCGG	1	1	0.73913	2	8	0.164474
2	15945880	rs104893646	G	A	164840	FEINGOLD SYNDROME	GCCAGCGCCGCAACGACCTTCGG	1	GCCAGCGCCGCAACGACCTTCGG	1	2	0.73913	2	8	0.164474
2	21009304	rs121918390	G	A	107730	HYPOBETALIPOPROTEINEMIA, FAMILIAL	TTCGGTCTCGTGTATCTTCTAGG	1	TTCGGTCTCGTGTATCTTCTAGG	1	2	0.478261	2	8	0
2	27368047	rs113994027	G	A	606687	LEUKOENCEPHALOPATHY WITH VANISHING WHITE MATTER	CAGGGCAATACACCGGGCATTGG	1	CAGGGCAATACACCGGGCATTGG	1	2	0.608696	2	4	0
2	47476362	rs267607990	T	A	609309	MISMATCH REPAIR CANCER SYNDROME	TGTTTTGTAGGCCCCAATATGGG	2	TGTTTTGTAGGCCCCAATATGGG,TTGTTTTGTAGGCCCCAATATGG	1,1	3,4	0.478261,0.434783	2,2	15,15	0.309038,0.0
2	55647430	rs143712760	C	A	610316	VARIANT OF UNKNOWN SIGNIFICANCE	CCTGCAACAGCAGATGAAATTGG	1	CCTGCAACAGCAGATGAAATTGG	1	1	0.478261	1	4	0.482143
2	60546202	rs886037868	G	A	606557	INTELLECTUAL DEVELOPMENTAL DISORDER WITH PERSISTENCE OF FETAL HEMOGLOBIN	TCTGGCACTGCCCACAGGTGAGG	1	TCTGGCACTGCCCACAGGTGAGG	1	2	0.652174	2	3	0.373001
2	73946888	rs104893631	G	A	601465	MITOCHONDRIAL DNA DEPLETION SYNDROME 3 (HEPATOCEREBRAL TYPE)	AGAGGTCTGTGTACAGTGACAGG	1	AGAGGTCTGTGTACAGTGACAGG	1	2	0.521739	2	4	0
2	74532698	rs72470545	G	A	606441	PARKINSON DISEASE 13, AUTOSOMAL DOMINANT, SUSCEPTIBILITY TO	TCCTGGGCTCCCCTGCACACCGG	1	TCCTGGGCTCCCCTGCACACCGG	1	3	0.73913	2	4	0
2	96761598	rs79424354	C	A	607805	JALILI SYNDROME	TATTTTCTGGCCTCAACCTCGGG	1	TATTTTCTGGCCTCAACCTCGGG	1	1	0.521739	1	4	0.750961
2	98396755	rs104893619	G	A	600053	ACHROMATOPSIA 2	TGGCCGTGGTGGCTGATGATGGG	3	TGGCCGTGGTGGCTGATGATGGG,CTGGCCGTGGTGGCTGATGATGG,GGCCGTGGTGGCTGATGATGGGG	0.7901235,1.0000000,1.0000000	1,2,2	0.652174,0.652174,0.695652	2,2,2	5,6,4	0.183301,0.323214,0.213676
2	108897182	rs121908452	G	A	604095	ECTODERMAL DYSPLASIA 10A, HYPOHIDROTIC/HAIR/TOOTH TYPE, AUTOSOMAL DOMINANT	GCATTCGGCTAGTCTTCTCGAGG	1	GCATTCGGCTAGTCTTCTCGAGG	1	1	0.565217	2	6	0
2	119245796	rs587776963	C	A	609671	ANEMIA, HYPOCHROMIC MICROCYTIC, WITH IRON OVERLOAD 2 (1 family)	GTGCAGTCTCAGTGACCAGCTGG	1	GTGCAGTCTCAGTGACCAGCTGG	1	1	0.608696	2	4	0
2	120975064	rs121917707	G	A	165230	HOLOPROSENCEPHALY 9	CCACTGGGAAGACTGCACCAAGG	1	CCACTGGGAAGACTGCACCAAGG	1	2	0.608696	2	1	0.291816
2	130342095	rs869025583	C	A	613734	CONGENITAL DISORDER OF GLYCOSYLATION, TYPE IIo	GCGAATCCAGCTCCGCTCGCAGG	1	GCGAATCCAGCTCCGCTCGCAGG	1	1	0.695652	2	7	0
2	130597896	rs104893611	G	A	605194	HETEROTAXY, VISCERAL, 2, AUTOSOMAL	TAGCGGCCGGTGAAGTGGGCCGG	1	TAGCGGCCGGTGAAGTGGGCCGG	1	2	0.73913	2	1	0
2	136114928	rs104893624	G	A	162643	WHIM SYNDROME	CACCTCGCTTTCCTTTGGAGAGG	1	CACCTCGCTTTCCTTTGGAGAGG	1	1	0.565217	2	5	0
2	151839238	rs1805032	G	A	601949	EPILEPSY, JUVENILE MYOCLONIC, SUSCEPTIBILITY TO, 6	ATCTCGGCTATGCTGAGAACTGG	1	ATCTCGGCTATGCTGAGAACTGG	1	2	0.521739	2	7	0
2	157774126	rs387906591	C	A	102576	FIBRODYSPLASIA OSSIFICANS PROGRESSIVA	ACTGTTCTTTGTACCAGAAAAGG	1	ACTGTTCTTTGTACCAGAAAAGG	1	1	0.391304	2	3	0
2	165344666	rs121917751	G	A	182390	SEIZURES, BENIGN FAMILIAL INFANTILE, 3	CATCGTCTTCATTTTTGCTGTGG	1	CATCGTCTTCATTTTTGCTGTGG	1	1	0.434783	2	2	0.106667
2	165354279	rs121917754	C	A	182390	SEIZURES, BENIGN FAMILIAL INFANTILE, 3	AATAATCTCCAGATTGCTGTGGG	1	AATAATCTCCAGATTGCTGTGGG	1	1	0.434783	2	2	0.290976
2	165373331	rs121917753	G	A	182390	SEIZURES, BENIGN FAMILIAL INFANTILE, 3	TGTCCCGGTTTGAAGGAATGAGG	2	TGTCCCGGTTTGAAGGAATGAGG,GTCCCGGTTTGAAGGAATGAGGG	0.375,1.000	1,2	0.521739,0.565217	2,2	5,5	0.06015,0.292626
2	169282951	rs80338744	G	A	600073	DONNAI-BARROW SYNDROME	CAGGTCGGCTTTCACACTTCTGG	1	CAGGTCGGCTTTCACACTTCTGG	1	2	0.565217	1	5	0
2	173366395	rs772929976	G	A	609937	IMMUNODEFICIENCY-CENTROMERIC INSTABILITY-FACIAL ANOMALIES SYNDROME 3	ACCGTTATGGTGAAGAGGTCAGG	1	ACCGTTATGGTGAAGAGGTCAGG	1	1	0.521739	1	2	0
2	174877967	rs387906599	G	A	118423	DUANE RETRACTION SYNDROME 2	AATTGGGTTTATCGTCATCTTGG	1	AATTGGGTTTATCGTCATCTTGG	1	3	0.391304	2	5	0
2	176094671	rs875989842	C	A	142989	BRACHYDACTYLY-SYNDACTYLY-OLIGODACTYLY SYNDROME (1 patient)	GTTTCAGAACCGAAGAGTGAAGG	1	GTTTCAGAACCGAAGAGTGAAGG	1	1	0.478261	2	3	0
2	178799566	rs138060032	G	A	188840	HEREDITARY MYOPATHY WITH EARLY RESPIRATORY FAILURE	CTGCCGAGCCAGCTGTGCTTTGG	1	CTGCCGAGCCAGCTGTGCTTTGG	1	1	0.652174	2	3	0.769231
2	188998693	rs121912921	G	A	120180	EHLERS-DANLOS SYNDROME, TYPE IV	GCCGGTGCACCTGGAGCTCCAGG	1	GCCGGTGCACCTGGAGCTCCAGG	1	3	0.73913	2	5	0.288889
2	189001554	rs113485686	G	A	120180	EHLERS-DANLOS SYNDROME, TYPE IV, VARIANT	CCCGGACTTCCAGGTATAGCTGG	1	CCCGGACTTCCAGGTATAGCTGG	1	2	0.608696	2	5	0
2	189002316	rs121912920	G	A	120180	EHLERS-DANLOS SYNDROME, TYPE IV, NONVASCULAR VARIANT	ACTGGCCCTCCAGGACCTGCTGG	1	ACTGGCCCTCCAGGACCTGCTGG	1	2	0.695652	1	5	0
2	189006207	rs121912916	G	A	120180	EHLERS-DANLOS SYNDROME, TYPE IV	CAGGGAAACCCTGGATCAGATGG	1	CAGGGAAACCCTGGATCAGATGG	1	2	0.565217	2	4	0
2	189007546	rs121912924	G	A	120180	EHLERS-DANLOS SYNDROME, TYPE IV	CGTGGAGCTGCTGGCATCAAAGG	1	CGTGGAGCTGCTGGCATCAAAGG	1	3	0.608696	2	7	0.060606
2	189008961	rs112456072	G	A	120180	EHLERS-DANLOS SYNDROME, TYPE IV	CCTGGACCTCCTGGTGCCCCTGG	1	CCTGGACCTCCTGGTGCCCCTGG	1	2	0.73913	1	7	0.587188
2	189061561	rs786205104	C	A	120190	EHLERS-DANLOS SYNDROME, CLASSIC TYPE	TGCATACCTGAAAACCTGTGGGG	1	TGCATACCTGAAAACCTGTGGGG	1	1	0.521739	2	2	0.250706
2	189565572	rs104893672	T	A	604653	HEMOCHROMATOSIS, TYPE 4	CTGGTCAATCCTTCGTATTGTGG	1	CTGGTCAATCCTTCGTATTGTGG	1	1	0.478261	2	6	0
2	189575193	rs104893673	C	A	604653	HEMOCHROMATOSIS, TYPE 4	AGTCACCGATGATGGCTCCCAGG	1	AGTCACCGATGATGGCTCCCAGG	1	3	0.608696	1	3	0
2	190995205	rs387906759	G	A	600555	IMMUNODEFICIENCY 31C	CTCCGCAACTATAGTGAACCTGG	2	CTCCGCAACTATAGTGAACCTGG,TCCGCAACTATAGTGAACCTGGG	0.5,1.0	1,1	0.521739,0.521739	2,2	5,5	0.0,0.658013
2	201640915	rs199469707	G	A	614423	JOUBERT SYNDROME 14	GCTCGTGGAGGACGCTGTGGCGG	1	GCTCGTGGAGGACGCTGTGGCGG	1	2	0.73913	2	8	0
2	206146919	rs199422225	G	A	157655	MITOCHONDRIAL COMPLEX I DEFICIENCY	AGGCCGGGCAGTAAAGGCATAGG	2	AGGCCGGGCAGTAAAGGCATAGG,GGCCGGGCAGTAAAGGCATAGGG	1,1	2,3	0.608696,0.652174	2,2	8,8	0.533333,0.350895
2	208128343	rs137853924	C	A	123680	CATARACT 2, NUCLEAR	AGCAGCCCTCCAGCACGTGGAGG	2	AGCAGCCCTCCAGCACGTGGAGG,GCAGCCCTCCAGCACGTGGAGGG	0.375,1.000	2,3	0.695652,0.73913	2,2	4,4	0.0,0.20085
2	218662620	rs121908571	G	A	603647	MITOCHONDRIAL COMPLEX III DEFICIENCY, NUCLEAR TYPE 1	GCAGAGCCTGGTACTCCTGGAGG	1	GCAGAGCCTGGTACTCCTGGAGG	1	2	0.652174	2	2	0.55
2	219057549	rs121917861	G	A	600726	BRACHYDACTYLY, TYPE A1	ATGTGGTGATGTCCACCGCGCGG	1	ATGTGGTGATGTCCACCGCGCGG	1	2	0.652174	2	4	0
2	219060331	rs121917856	G	A	600726	ACROCAPITOFEMORAL DYSPLASIA	AGCGGCACGAGTTTGCGTGGCGG	2	AGCGGCACGAGTTTGCGTGGCGG,GCGAGCGGCACGAGTTTGCGTGG	0.5,1.0	2,2	0.695652,0.695652	2,2	8,10	0,0
2	219250741	rs730880025	G	A	191110	AMYOTROPHIC LATERAL SCLEROSIS 22 WITHOUT FRONTOTEMPORAL DEMENTIA	TCCACGGTACAGCAGGCAGCAGG	1	TCCACGGTACAGCAGGCAGCAGG	1	2	0.652174	2	3	0
2	222297132	rs267606931	C	A	606597	WAARDENBURG SYNDROME, TYPE 1	TGGCGGATGTGGTTGGGCAGCGG	1	TGGCGGATGTGGTTGGGCAGCGG	1	1	0.695652	2	4	0.676122
2	227290062	rs121912826	G	A	120070	HEMATURIA, BENIGN FAMILIAL	ACCAGGAAGCATGGGGAACATGG	2	ACCAGGAAGCATGGGGAACATGG,CCAGGAAGCATGGGGAACATGGG	0.5,1.0	2,2	0.565217,0.608696	2,2	4,4	0.05,0.140221
2	227295044	rs267606745	G	A	120070	ALPORT SYNDROME, AUTOSOMAL DOMINANT	AGCCGGAGAAAAGGGAGAAACGG	2	AGCCGGAGAAAAGGGAGAAACGG,GCCGGAGAAAAGGGAGAAACGGG	1,1	2,3	0.565217,0.608696	1,2	7,7	0.587143,0.439075
2	237381419	rs121434554	G	A	120250	ULLRICH CONGENITAL MUSCULAR DYSTROPHY 1, AUTOSOMAL RECESSIVE	GTCTCGGATGGCATTGAAGTTGG	1	GTCTCGGATGGCATTGAAGTTGG	1	2	0.521739	2	6	0
2	240868986	rs121908523	G	A	604285	HYPEROXALURIA, PRIMARY, TYPE I	GCCGGGGGGCTGCAGATGATCGG	1	GCCGGGGGGCTGCAGATGATCGG	1	4	0.73913	2	12	0
2	240869249	rs121908522	G	A	604285	HYPEROXALURIA, PRIMARY, TYPE I	CTCGGGACACTGTGCCCTGGAGG	1	CTCGGGACACTGTGCCCTGGAGG	1	3	0.695652	2	6	0.27012
2	240875166	rs121908528	G	A	604285	HYPEROXALURIA, PRIMARY, TYPE I	AAGTGGCTGGCCAACTTCTGGGG	2	AAGTGGCTGGCCAACTTCTGGGG,CAAGTGGCTGGCCAACTTCTGGG	0.375,1.000	2,3	0.608696,0.608696	2,2	11,12	0.243625,0.262969
20	765381	rs267606684	G	A	613350	BROWN-VIALETTO-VAN LAERE SYNDROME 1	GCAGCCGGCTCATGAACGGCAGG	1	GCAGCCGGCTCATGAACGGCAGG	1	2	0.695652	2	3	0
20	968028	rs387907027	G	A	610573	NAIL DISORDER, NONSYNDROMIC CONGENITAL, 4	ACTGGCGGATGCCTTCCCGGCGG	1	ACTGGCGGATGCCTTCCCGGCGG	1	3	0.73913	2	10	0
20	3084655	rs121964892	G	A	192340	DIABETES INSIPIDUS, NEUROHYPOPHYSEAL, AUTOSOMAL RECESSIVE	CAGGCGGGCAGCATGGTGTCAGG	1	CAGGCGGGCAGCATGGTGTCAGG	1	3	0.695652	2	8	0
20	3229430	rs121909390	G	A	610206	CORNEAL ENDOTHELIAL DYSTROPHY	TCTCTCGCACGCAGGGGTGCAGG	1	TCTCTCGCACGCAGGGGTGCAGG	1	1	0.695652	1	7	0
20	4699898	rs398122414	C	A	176640	CEREBRAL AMYLOID ANGIOPATHY, PRNP-RELATED	TTACCAGAGAGGATCGAGCATGG	1	TTACCAGAGAGGATCGAGCATGG	1	2	0.521739	2	7	0.454545
20	6107594	rs121918292	G	A	607900	KINDLER SYNDROME	CTTGGATGCCTTGTTCCATAAGG	1	CTTGGATGCCTTGTTCCATAAGG	1	2	0.478261	1	4	0.05
20	9387476	rs397514770	G	A	600810	AURICULOCONDYLAR SYNDROME 2	CTTGACTGCTGGGATGGAAAAGG	1	CTTGACTGCTGGGATGGAAAAGG	1	1	0.521739	2	5	0.516923
20	10658612	rs121918350	G	A	601920	ALAGILLE SYNDROME 1	CGCGGATCTGATACTCAAAGTGG	1	CGCGGATCTGATACTCAAAGTGG	1	2	0.521739	2	4	0
20	17970315	rs587776943	G	A	615076	MITOCHONDRIAL DNA DEPLETION SYNDROME 11	GTGGAAACAGCGGATGATTCTGG	1	GTGGAAACAGCGGATGATTCTGG	1	1	0.521739	1	4	0.308571
20	32800200	rs121908943	G	A	602900	IMMUNODEFICIENCY-CENTROMERIC INSTABILITY-FACIAL ANOMALIES SYNDROME 1	CGTCGCTTCTGAAGTGTGTGAGG	1	CGTCGCTTCTGAAGTGTGTGAGG	1	1	0.565217	2	3	0
20	32807751	rs547940069	G	A	602900	IMMUNODEFICIENCY-CENTROMERIC INSTABILITY-FACIAL ANOMALIES SYNDROME 1	TCCGGTACCCCCAGGATCTTTGG	1	TCCGGTACCCCCAGGATCTTTGG	1	2	0.608696	1	5	0
20	36897926	rs121434519	G	A	606754	AICARDI-GOUTIERES SYNDROME 5	AGCTGCTCTGCAAATTTCTCTGG	1	AGCTGCTCTGCAAATTTCTCTGG	1	1	0.478261	2	5	0
20	36935048	rs267607027	G	A	606754	AICARDI-GOUTIERES SYNDROME 5	AATCGATTGTGTGAAGCTCCTGG	1	AATCGATTGTGTGAAGCTCCTGG	1	1	0.478261	2	4	0
20	36935105	rs121434517	G	A	606754	AICARDI-GOUTIERES SYNDROME 5	TATCGAAGACGTTGAAATTGAGG	1	TATCGAAGACGTTGAAATTGAGG	1	1	0.391304	1	7	0
20	37403347	rs879255268	G	A	190090	THROMBOCYTOPENIA 6 (1 family)	ACCGAGCCCCAGTACCAGCCCGG	1	ACCGAGCCCCAGTACCAGCCCGG	1	2	0.73913	1	7	0
20	40688690	rs730880014	G	A	608968	MULTICENTRIC CARPOTARSAL OSTEOLYSIS SYNDROME	ACACCGAGCCGGCTGGCTGCAGG	1	ACACCGAGCCGGCTGGCTGCAGG	1	1	0.73913	2	2	0
20	44620391	rs121908715	G	A	608958	SEVERE COMBINED IMMUNODEFICIENCY, AUTOSOMAL RECESSIVE, T CELL-NEGATIVE, B CELL-NEGATIVE, NK CELL-NEGATIVE, DUE TO ADENOSINE DEAMINASE DEFICIENCY	GCCGCATTGATGTTCTGGAAAGG	1	GCCGCATTGATGTTCTGGAAAGG	1	1	0.521739	1	8	0
20	44625581	rs121908735	G	A	608958	SEVERE COMBINED IMMUNODEFICIENCY, AUTOSOMAL RECESSIVE, T CELL-NEGATIVE, B CELL-NEGATIVE, NK CELL-NEGATIVE, DUE TO ADENOSINE DEAMINASE DEFICIENCY	GTGGCGCATGCAGCACAGGATGG	1	GTGGCGCATGCAGCACAGGATGG	1	2	0.652174	2	5	0
20	45894040	rs137854544	T	A	613111	GALACTOSIALIDOSIS	CTTCTATGACAACAAAGACCTGG	1	CTTCTATGACAACAAAGACCTGG	1	2	0.434783	2	2	0.238636
20	54171669	rs387907323	C	A	126065	HYPERCALCEMIA, INFANTILE, 1	CCCTTCCCTGTGAGAGAAGCAGG	1	CCCTTCCCTGTGAGAGAAGCAGG	1	2	0.608696	1	2	0.5
20	57563691	rs201186470	G	A	614168	PHOSPHOENOLPYRUVATE CARBOXYKINASE DEFICIENCY, CYTOSOLIC	GCGTCGGGGATGACATTGCCTGG	1	GCGTCGGGGATGACATTGCCTGG	1	2	0.652174	2	6	0
20	63442428	rs587777219	G	A	602235	EPILEPTIC ENCEPHALOPATHY, EARLY INFANTILE, 7	CATCCGCGTAGGTGTCAAAGTGG	1	CATCCGCGTAGGTGTCAAAGTGG	1	1	0.565217	2	6	0
20	63689870	rs398123050	G	A	608833	DYSKERATOSIS CONGENITA, AUTOSOMAL RECESSIVE 5	GGTGCGTGCAGTCCGGTGGCAGG	1	GGTGCGTGCAGTCCGGTGGCAGG	1	2	0.73913	2	8	0.058442
20	63695619	rs201540674	G	A	608833	DYSKERATOSIS CONGENITA, AUTOSOMAL RECESSIVE 5	TCCAGCGCTGCCAAGCCTGCTGG	1	TCCAGCGCTGCCAAGCCTGCTGG	1	2	0.695652	2	6	0
21	31659782	rs121912444	G	A	147450	AMYOTROPHIC LATERAL SCLEROSIS 1	GAAGGCCGTGTGCGTGCTGAAGG	2	GAAGGCCGTGTGCGTGCTGAAGG,AAGGCCGTGTGCGTGCTGAAGGG	0.5,1.0	2,2	0.652174,0.652174	2,2	5,5	0.0,0.248138
21	31659833	rs121912450	G	A	147450	AMYOTROPHIC LATERAL SCLEROSIS 1	TTCGAGCAGAAGGCAAGGGCTGG	1	TTCGAGCAGAAGGCAAGGGCTGG	1	2	0.608696	1	3	0
21	31668549	rs121912447	G	A	147450	AMYOTROPHIC LATERAL SCLEROSIS 1	GTTTGGCTTGTGGTGTAATTGGG	2	GTTTGGCTTGTGGTGTAATTGGG,CGTTTGGCTTGTGGTGTAATTGG	0.5,1.0	2,2	0.478261,0.478261	1,1	4,5	0.241136,0.782609
21	34449414	rs74315446	G	A	176261	LONG QT SYNDROME 5	GTTCGAGTGCTCCAGCTTCTTGG	1	GTTCGAGTGCTCCAGCTTCTTGG	1	2	0.565217	4	10	0.491071
21	34880714	rs587776809	C	A	151385	PLATELET DISORDER, FAMILIAL, WITH ASSOCIATED MYELOID MALIGNANCY	ACCACCTAAACACCAGTCAAAGG	1	ACCACCTAAACACCAGTCAAAGG	1	2	0.478261	1	4	0.346021
21	43169126	rs74315440	G	A	123580	CATARACT 9, AUTOSOMAL RECESSIVE	CCCCTGGTTCAAGCGCACCCTGG	3	CCCCTGGTTCAAGCGCACCCTGG,CCCTGGTTCAAGCGCACCCTGGG,CCTGGTTCAAGCGCACCCTGGGG	0.2222222,0.8888889,1.0000000	2,2,2	0.695652,0.695652,0.695652	3,4,4	5,5,5	0.0,0.275272,0.299368
21	43417622	rs786205162	G	A	605705	EPILEPTIC ENCEPHALOPATHY, EARLY INFANTILE, 30	GCTCTGTGCAGGGGCGTGGAAGG	3	GCTCTGTGCAGGGGCGTGGAAGG,CTCTGTGCAGGGGCGTGGAAGGG,TCTGTGCAGGGGCGTGGAAGGGG	0.7777778,1.0000000,1.0000000	1,2,2	0.695652,0.695652,0.695652	2,2,2	8,7,7	0.05042,0.259324,0.16986
21	43419939	rs786205160	C	A	605705	EPILEPTIC ENCEPHALOPATHY, EARLY INFANTILE, 30	GATACTCCTTGAGCCGCTCAAGG	2	GATACTCCTTGAGCCGCTCAAGG,ACTCCTTGAGCCGCTCAAGGAGG	0.5,1.0	2,2	0.565217,0.608696	2,2	3,3	0.0,0.0
21	46115881	rs121912940	G	A	120240	BETHLEM MYOPATHY 1	AAGGGCAACATGGGTGAGCCGGG	2	AAGGGCAACATGGGTGAGCCGGG,CAAGGGCAACATGGGTGAGCCGG	1,1	2,3	0.652174,0.652174	2,2	7,7	0.327517,0.0
21	46125509	rs267606750	G	A	120240	BETHLEM MYOPATHY 1	ATCGACAGCTCCGAGAGCATTGG	1	ATCGACAGCTCCGAGAGCATTGG	1	1	0.565217	1	9	0
22	17108378	rs1057519079	G	A	605461	IMMUNODEFICIENCY 51	AGCCGACCACCCCCTCTACGTGG	1	AGCCGACCACCCCCTCTACGTGG	1	1	0.695652	2	8	0
22	19763273	rs28939675	T	A	602054	CONOTRUNCAL ANOMALY FACE SYNDROME/VELOCARDIOFACIAL SYNDROME	GCTCTTCGGCATGGATCCCATGG	1	GCTCTTCGGCATGGATCCCATGG	1	2	0.608696	1	6	0.268908
22	23580127	rs74315491	G	A	146770	AGAMMAGLOBULINEMIA 2, AUTOSOMAL RECESSIVE	CGCTGCCTGAGGTTGGGGCCTGG	1	CGCTGCCTGAGGTTGGGGCCTGG	1	1	0.73913	2	4	0.846154
22	24412690	rs786201031	G	A	614140	OPITZ GBBB SYNDROME, TYPE II	TGTCGGCATCAAATCCACACTGG	1	TGTCGGCATCAAATCCACACTGG	1	2	0.521739	2	5	0
22	26468556	rs119471025	C	A	606682	HERMANSKY-PUDLAK SYNDROME 4	CCTGCTCCTGAGGTGCTGTTCGG	1	CCTGCTCCTGAGGTGCTGTTCGG	1	2	0.652174	1	8	0
22	26468571	rs119471023	G	A	606682	HERMANSKY-PUDLAK SYNDROME 4	TGTTCGGTGAAGCAGGACCTTGG	1	TGTTCGGTGAAGCAGGACCTTGG	1	2	0.565217	2	8	0
22	26599591	rs74315488	C	A	600929	CATARACT 17, PULVERULENT	CTCCCCACTCATTCCAGTGCCGG	1	CTCCCCACTCATTCCAGTGCCGG	1	3	0.652174	1	7	0
22	36282754	rs80338835	G	A	160775	MAY-HEGGLIN ANOMALY	ATTCGGCGGGGCACGACAAACGG	1	ATTCGGCGGGGCACGACAAACGG	1	2	0.652174	2	5	0
22	37057420	rs786205860	G	A	616386	DYSTONIA 26, MYOCLONIC	GTACCGCGTGCTGCAGTGCCAGG	1	GTACCGCGTGCTGCAGTGCCAGG	1	1	0.695652	2	3	0
22	37070557	rs137853123	G	A	609862	IRON-REFRACTORY IRON DEFICIENCY ANEMIA	TGTGTCGACCCCGAACCTGGAGG	1	TGTGTCGACCCCGAACCTGGAGG	1	2	0.652174	1	5	0
22	38115667	rs121908683	G	A	603604	KARAK SYNDROME	CCCGCCACACCAGCTGGTCTAGG	1	CCCGCCACACCAGCTGGTCTAGG	1	1	0.695652	1	6	0.495238
22	39231633	rs397515633	G	A	190040	BASAL GANGLIA CALCIFICATION, IDIOPATHIC, 5	AGGTCGCAGCTGCACCTGGGTGG	3	AGGTCGCAGCTGCACCTGGGTGG,GGTCGCAGCTGCACCTGGGTGGG,GTCGCAGCTGCACCTGGGTGGGG	0.4444444,0.7901235,1.0000000	1,1,2	0.695652,0.73913,0.73913	2,2,2	5,5,6	1.0,0.388895,0.181769
22	40358950	rs28941471	G	A	608222	ADENYLOSUCCINASE DEFICIENCY	TCCGAGATGACCTGCGCTTCCGG	1	TCCGAGATGACCTGCGCTTCCGG	1	2	0.652174	1	8	0
22	41527315	rs752034900	G	A	100850	OPTIC ATROPHY 9 (1 family)	GTGATCGGAGACGAGAACTACGG	1	GTGATCGGAGACGAGAACTACGG	1	1	0.565217	2	6	0
22	42619946	rs794728011	C	A	613213	METHEMOGLOBINEMIA, TYPE II	AGGCTGTGGGGTGAGAGACCAGG	1	AGGCTGTGGGGTGAGAGACCAGG	1	1	0.652174	2	5	0
22	42627674	rs61732609	G	A	613213	METHEMOGLOBINEMIA, TYPE II	GGTCGGATGGCGAACTTCCCTGG	2	GGTCGGATGGCGAACTTCCCTGG,GTCGGATGGCGAACTTCCCTGGG	0.5,1.0	2,2	0.652174,0.652174	1,1	9,10	0.0,0.432696
22	42630986	rs121965014	G	A	613213	METHEMOGLOBINEMIA, TYPE II	TGCTGGCCTGCAGGACAGAACGG	2	TGCTGGCCTGCAGGACAGAACGG,GCTGGCCTGCAGGACAGAACGGG	1,1	2,2	0.652174,0.695652	2,2	4,4	0.359253,0.287238
22	46353809	rs118203991	G	A	610230	LIVER FAILURE, INFANTILE, TRANSIENT	TAGGTGGCCTGAGAGAGCCCTGG	1	TAGGTGGCCTGAGAGAGCCCTGG	1	3	0.652174	2	5	0
22	49913480	rs121907931	G	A	607144	CONGENITAL DISORDER OF GLYCOSYLATION, TYPE Ig	GAACGTCCTGGGGACGACTCCGG	2	GAACGTCCTGGGGACGACTCCGG,AACGTCCTGGGGACGACTCCGGG	0.5,1.0	1,1	0.695652,0.695652	2,2	8,9	0.0,0.525974
22	50626265	rs74315473	G	A	607574	METACHROMATIC LEUKODYSTROPHY	CATACGCATGGTCTCAGGTCTGG	2	CATACGCATGGTCTCAGGTCTGG,ATACGCATGGTCTCAGGTCTGGG	0.5,1.0	1,1	0.565217,0.565217	2,2	9,9	0.0,0.492653
22	50626841	rs74315468	G	A	607574	METACHROMATIC LEUKODYSTROPHY	GAGGCATAGTACAGGAAGAAGGG	2	GAGGCATAGTACAGGAAGAAGGG,AGAGGCATAGTACAGGAAGAAGG	1,1	1,2	0.521739,0.478261	2,2	8,7	0.235639,0.416256
3	4376365	rs137852845	G	A	607939	MULTIPLE SULFATASE DEFICIENCY	TCACTCGGTCTTTCCCAGAAGGG	3	TCACTCGGTCTTTCCCAGAAGGG,CACTCGGTCTTTCCCAGAAGGGG,ACTCGGTCTTTCCCAGAAGGGGG	0.4444444,0.7901235,1.0000000	1,2,2	0.565217,0.608696,0.608696	2,2,2	2,2,4	0.406275,0.37848,0.379498
3	8733960	rs116840782	C	A	601253	RIPPLING MUSCLE DISEASE 2	AGACCCCAAGAACATTAACGAGG	1	AGACCCCAAGAACATTAACGAGG	1	4	0.478261	2	7	0
3	9867295	rs587776968	C	A	612120	LIPODYSTROPHY, FAMILIAL PARTIAL, TYPE 5 (1 family)	CTTCCCTGGGTGGAATGAGAGGG	2	CTTCCCTGGGTGGAATGAGAGGG,GCTTCCCTGGGTGGAATGAGAGG	0.5,1.0	3,3	0.608696,0.608696	3,3	3,4	0.33619,0.65
3	9944556	rs121912627	G	A	607170	ATRIOVENTRICULAR SEPTAL DEFECT, SUSCEPTIBILITY TO, 2	GTGCTGGAGGGCTTCATCAAGGG	1	GTGCTGGAGGGCTTCATCAAGGG	1	2	0.608696	1	3	0.195651
3	13819330	rs397514643	G	A	601570	ULNA AND FIBULA, ABSENCE OF, WITH SEVERE LIMB DEFICIENCY	CTCCCGAAACTGTGGCAGTGTGG	1	CTCCCGAAACTGTGGCAGTGTGG	1	1	0.608696	2	2	0
3	15466437	rs104893735	C	A	603033	MYASTHENIC SYNDROME, CONGENITAL, 5	TCTGTCCCTGACAGAGAGAAAGG	1	TCTGTCCCTGACAGAGAGAAAGG	1	2	0.521739	2	6	0.488007
3	30674229	rs104893816	G	A	190182	LOEYS-DIETZ SYNDROME 2	TCTCGCTGTAATGCAGTGGGAGG	1	TCTCGCTGTAATGCAGTGGGAGG	1	1	0.565217	1	6	0
3	33014263	rs72555363	C	A	611458	MUCOPOLYSACCHARIDOSIS, TYPE IVB	CGTCCAGTCCGTGAGGATATTGG	1	CGTCCAGTCCGTGAGGATATTGG	1	2	0.565217	2	7	0
3	33016819	rs72555359	G	A	611458	GM1-GANGLIOSIDOSIS, TYPE I	TGTTTCGCTCAAGGACTCCCTGG	4	TGTTTCGCTCAAGGACTCCCTGG,GTTTCGCTCAAGGACTCCCTGGG,TTTCGCTCAAGGACTCCCTGGGG,TTCGCTCAAGGACTCCCTGGGGG	0.046875,1.000000,1.000000,1.000000	1,1,1,1	0.565217,0.608696,0.608696,0.652174	2,2,2,2	4,5,6,6	0.0,0.333026,0.26134,0.239771
3	33058200	rs72555366	G	A	611458	GM1-GANGLIOSIDOSIS, TYPE I	GGTGGCGAAAGCGCTTCTGCAGG	1	GGTGGCGAAAGCGCTTCTGCAGG	1	3	0.652174	2	6	0
3	33072587	rs72555370	G	A	611458	GM1-GANGLIOSIDOSIS, TYPE II	GCCGGTCCTTCCAGTAGAAGCGG	1	GCCGGTCCTTCCAGTAGAAGCGG	1	2	0.652174	2	6	0
3	38009945	rs397514470	G	A	602142	NAIL DISORDER, NONSYNDROMIC CONGENITAL, 3	GTGGTCGGTTCAACAGCATGGGG	1	GTGGTCGGTTCAACAGCATGGGG	1	2	0.608696	2	5	0.29252
3	38555664	rs137854602	G	A	600163	BRUGADA SYNDROME 1	GGGCCGTGGGATGGGCTTCTGGG	3	GGGCCGTGGGATGGGCTTCTGGG,GGGGCCGTGGGATGGGCTTCTGG,GGCCGTGGGATGGGCTTCTGGGG	0.7901235,1.0000000,1.0000000	1,2,2	0.73913,0.73913,0.73913	3,4,3	9,9,10	0.278616,0.328161,0.262914
3	43080099	rs387907299	G	A	614828	MUSCULAR DYSTROPHY-DYSTROGLYCANOPATHY (CONGENITAL WITH BRAIN AND EYE ANOMALIES), TYPE A, 8	AGATTCGGAAGAGCCACTCGGGG	1	AGATTCGGAAGAGCCACTCGGGG	1	1	0.608696	2	4	0.379417
3	45496316	rs199589947	C	A	604544	PERRAULT SYNDROME 4	ATACCTTTGTTGATTCTGCTTGG	1	ATACCTTTGTTGATTCTGCTTGG	1	2	0.391304	1	2	0.549084
3	45772602	rs17279437	G	A	605616	HYPERGLYCINURIA	GCCGTGAAATACACCACCTGCGG	1	GCCGTGAAATACACCACCTGCGG	1	2	0.608696	2	11	0.161616
3	48466707	rs121908117	G	A	606609	CHILBLAIN LUPUS	TTTTTCGACATGGAGGCCACTGG	1	TTTTTCGACATGGAGGCCACTGG	1	1	0.521739	1	5	0
3	48581271	rs121912847	G	A	120120	EPIDERMOLYSIS BULLOSA PRURIGINOSA, AUTOSOMAL RECESSIVE	CCTCGGGGGCCAACAGGTCCTGG	2	CCTCGGGGGCCAACAGGTCCTGG,CTCGGGGGCCAACAGGTCCTGGG	0.5,1.0	3,4	0.73913,0.73913	1,1	5,5	0.0,0.238604
3	48862581	rs151340616	G	A	613698	CARNITINE-ACYLCARNITINE TRANSLOCASE DEFICIENCY	TGCCTCGGATCCCAAACTCCTGG	1	TGCCTCGGATCCCAAACTCCTGG	1	1	0.608696	2	3	0
3	49123179	rs267607208	G	A	150325	NEPHROTIC SYNDROME, TYPE 5, WITH OCULAR ABNORMALITIES	AGAGCTTGCCAAGTGCCCGCTGG	1	AGAGCTTGCCAAGTGCCCGCTGG	1	1	0.652174	2	6	0.392857
3	49357401	rs1050450	G	A	138320	GLUTATHIONE PEROXIDASE POLYMORPHISM	AGCTGGGCCCTTGAGACAGCAGG	2	AGCTGGGCCCTTGAGACAGCAGG,GCTGGGCCCTTGAGACAGCAGGG	0.5,1.0	3,3	0.652174,0.695652	4,4	10,10	0.0,0.233522
3	49722604	rs397509425	G	A	615320	MUSCULAR DYSTROPHY-DYSTROGLYCANOPATHY (CONGENITAL WITH MENTAL RETARDATION), TYPE B, 14	GGATGCGCTGCAGCACTGCAGGG	1	GGATGCGCTGCAGCACTGCAGGG	1	2	0.695652	2	5	0.251073
3	49723293	rs397509423	G	A	615320	MUSCULAR DYSTROPHY-DYSTROGLYCANOPATHY (CONGENITAL WITH BRAIN AND EYE ANOMALIES), TYPE A, 14	GATTCGGATTCCCAGCTGGAAGG	1	GATTCGGATTCCCAGCTGGAAGG	1	2	0.565217	2	4	0
3	49723663	rs397509424	G	A	615320	MUSCULAR DYSTROPHY-DYSTROGLYCANOPATHY (LIMB-GIRDLE), TYPE C, 14	TTCGGGGTGCTCAGCGTCAGCGG	1	TTCGGGGTGCTCAGCGTCAGCGG	1	4	0.695652	1	2	0
3	50348173	rs886037964	G	A	607072	EPILEPSY, FAMILIAL FOCAL, WITH VARIABLE FOCI 2	GGTCTCGCACGGTAGTGCCAGGG	1	GGTCTCGCACGGTAGTGCCAGGG	1	1	0.695652	2	3	0.585714
3	50350001	rs886037963	G	A	607072	EPILEPSY, FAMILIAL FOCAL, WITH VARIABLE FOCI 2	TCTCGGGAGATGAAGTCTTCAGG	2	TCTCGGGAGATGAAGTCTTCAGG,CTCGGGAGATGAAGTCTTCAGGG	0.5,1.0	3,3	0.521739,0.565217	1,1	6,6	0.0,0.324768
3	51986254	rs672601330	G	A	104620	AMINOACYLASE 1 DEFICIENCY	TCAGGTACCTGGAAGCTGTGAGG	1	TCAGGTACCTGGAAGCTGTGAGG	1	2	0.565217	2	3	0.550694
3	53123791	rs118203913	G	A	611908	CONGENITAL DISORDER OF GLYCOSYLATION, TYPE In	TGCGGAAGGCCTCTCTGGCCAGG	1	TGCGGAAGGCCTCTCTGGCCAGG	1	2	0.695652	2	4	0
3	53186696	rs398122958	G	A	176977	AUTOIMMUNE LYMPHOPROLIFERATIVE SYNDROME, TYPE III	TGCCACGTACGTAAGGGCCATGG	2	TGCCACGTACGTAAGGGCCATGG,CACGTACGTAAGGGCCATGGTGG	0.5,1.0	1,1	0.608696,0.608696	2,2	3,4	0,0
3	58136063	rs80356513	G	A	603381	LARSEN SYNDROME	AAGACTGGGCGCTATATGATTGG	1	AAGACTGGGCGCTATATGATTGG	1	1	0.478261	2	4	0
3	66221128	rs781798317	G	A	611037	COMBINED OXIDATIVE PHOSPHORYLATION DEFICIENCY 28	TGGTGGTGAGTGCGGGGCGGTGG	1	TGGTGGTGAGTGCGGGGCGGTGG	1	2	0.73913	2	4	0.200847
3	101232784	rs713993049	C	A	607056	MACULAR DYSTROPHY, VITELLIFORM, 5	CTACAAATGGCCCCGTGCCCAGG	1	CTACAAATGGCCCCGTGCCCAGG	1	1	0.652174	1	6	0
3	120644405	rs28942100	G	A	607474	ALKAPTONURIA	ATGGGTATCAAGAAATCACGAGG	1	ATGGGTATCAAGAAATCACGAGG	1	2	0.434783	2	10	0.909091
3	121993614	rs387907015	C	A	609739	DEAFNESS, AUTOSOMAL RECESSIVE 42	GGAGCTCCTGGTGGAAATCAGGG	1	GGAGCTCCTGGTGGAAATCAGGG	1	2	0.608696	2	5	0.212616
3	122283764	rs104893712	G	A	601199	HYPOCALCEMIA, AUTOSOMAL DOMINANT 1	GATCGAGTTTCTGTCGTGGACGG	1	GATCGAGTTTCTGTCGTGGACGG	1	2	0.565217	1	7	0
3	122283963	rs104893700	G	A	601199	HYPERPARATHYROIDISM, NEONATAL SEVERE	TCATCGGGGAGCCCCAGGACTGG	1	TCATCGGGGAGCCCCAGGACTGG	1	2	0.695652	2	4	0.31746
3	122284647	rs121909269	G	A	601199	EPILEPSY, IDIOPATHIC GENERALIZED, SUSCEPTIBILITY TO, 8	AAGCGGTCCAGCAGCCTTGGAGG	1	AAGCGGTCCAGCAGCCTTGGAGG	1	2	0.652174	2	4	0
3	123352464	rs864309483	G	A	600293	DYSKINESIA, FAMILIAL, WITH FACIAL MYOKYMIA	GCCGCGCCTGGATGCACTCTCGG	1	GCCGCGCCTGGATGCACTCTCGG	1	2	0.73913	1	5	0
3	125232934	rs1057519265	T	A	601897	GLOBAL DEVELOPMENTAL DELAY, HYPOPLASTIC CORPUS CALLOSUM, AND DYSMORPHIC FACIES	CTTTATCTGATGAGGATGCTTGG	1	CTTTATCTGATGAGGATGCTTGG	1	2	0.434783	2	4	0.28635
3	126498141	rs137852795	G	A	613012	UROCANASE DEFICIENCY (1 family)	AGCGGAAAGGCCCAAATCCCTGG	1	AGCGGAAAGGCCCAAATCCCTGG	1	2	0.608696	2	5	0
3	128483868	rs387906632	G	A	137295	LYMPHEDEMA, PRIMARY, WITH MYELODYSPLASIA	CTTCGCTTGGGCTTGATGAGTGG	1	CTTCGCTTGGGCTTGATGAGTGG	1	1	0.565217	2	2	0.941176
3	128485837	rs387906630	G	A	137295	IMMUNODEFICIENCY 21	CGCCGGCACATAGGAGGGGTAGG	1	CGCCGGCACATAGGAGGGGTAGG	1	2	0.695652	1	6	0
3	130963981	rs137853012	G	A	604384	HAILEY-HAILEY DISEASE	GCTGTAGCAGCAATTCCTGAAGG	1	GCTGTAGCAGCAATTCCTGAAGG	1	2	0.521739	2	2	0.64
3	132700348	rs119456962	G	A	608002	MECKEL SYNDROME, TYPE 7	TAGTCGTTTAATAATCAAGGAGG	1	TAGTCGTTTAATAATCAAGGAGG	1	1	0.347826	2	4	0
3	133756969	rs121918676	G	A	190000	TRANSFERRIN VARIANT D1	GCGGCAAGGAGGACTTGATCTGG	1	GCGGCAAGGAGGACTTGATCTGG	1	1	0.608696	2	7	0
3	133947292	rs387907295	C	A	601460	HYPERTROPHIC OSTEOARTHROPATHY, PRIMARY, AUTOSOMAL RECESSIVE, 2	GAGCATCCCATGAAGAACAAAGG	1	GAGCATCCCATGAAGAACAAAGG	1	2	0.478261	2	5	0.272727
3	165786255	rs121918556	T	A	177400	BCHE, J VARIANT	TGTTCAGTGCTTTTGAAGACAGG	1	TGTTCAGTGCTTTTGAAGACAGG	1	1	0.434783	2	3	0.6875
3	172447705	rs199588904	T	A	601898	GROWTH HORMONE DEFICIENCY, ISOLATED PARTIAL	TCCTGCCGATGAGACTGTAGAGG	1	TCCTGCCGATGAGACTGTAGAGG	1	1	0.565217	2	7	0
3	179204576	rs397514565	G	A	171834	MEGALENCEPHALY-CAPILLARY MALFORMATION-POLYMICROGYRIA SYNDROME, SOMATIC	CCTTGTTCCAATCCCAGGTAAGG	1	CCTTGTTCCAATCCCAGGTAAGG	1	1	0.521739	2	6	0.293333
3	181712605	rs387906688	T	A	184429	MICROPHTHALMIA, SYNDROMIC 3	TTTTGTCGGAGACGGAGAAGCGG	1	TTTTGTCGGAGACGGAGAAGCGG	1	2	0.565217	2	4	0
3	181712608	rs104893801	C	A	184429	MICROPHTHALMIA, SYNDROMIC 3	TTTTGTCGGAGACGGAGAAGCGG	1	TTTTGTCGGAGACGGAGAAGCGG	1	1	0.565217	2	4	0
3	189868597	rs113993967	G	A	603273	ADULT SYNDROME	GCCGACGCTGCTTTGAGGCCCGG	1	GCCGACGCTGCTTTGAGGCCCGG	1	2	0.73913	2	5	0
3	189868615	rs121908841	G	A	603273	ECTRODACTYLY, ECTODERMAL DYSPLASIA, AND CLEFT LIP/PALATE SYNDROME 3	GCCCGGATCTGTGCTTGCCCAGG	1	GCCCGGATCTGTGCTTGCCCAGG	1	2	0.695652	2	6	0
3	189973934	rs724159988	C	A	610341	MYOPIA, HIGH, WITH CATARACT AND VITREORETINAL DEGENERATION	TGCACCTTCAAACTTTTCATTGG	2	TGCACCTTCAAACTTTTCATTGG,GCACCTTCAAACTTTTCATTGGG	1,1	2,2	0.391304,0.434783	2,2	5,6	0.619048,0.21283
3	190408314	rs104893723	G	A	603959	HYPOMAGNESEMIA 3, RENAL	TCAGGTACCCCAGGAATCATTGG	1	TCAGGTACCCCAGGAATCATTGG	1	2	0.521739	1	3	0
3	190408419	rs104893727	G	A	603959	HYPOMAGNESEMIA 3, RENAL	TTTGGTTGGTCCTGTTGGCTCGG	1	TTTGGTTGGTCCTGTTGGCTCGG	1	2	0.565217	2	7	0.233786
3	190408436	rs104893721	G	A	603959	HYPOMAGNESEMIA 3, RENAL	GCTCGGAATGGCTGGGTCTCTGG	2	GCTCGGAATGGCTGGGTCTCTGG,CTCGGAATGGCTGGGTCTCTGGG	0.5,1.0	2,2	0.652174,0.652174	2,2	6,6	0.0,0.275134
3	193637980	rs28939082	G	A	605290	OPTIC ATROPHY 1	TGCTGGAAAGACTAGTGTGTTGG	1	TGCTGGAAAGACTAGTGTGTTGG	1	2	0.478261	2	3	0
3	193642764	rs879255510	G	A	605290	OPTIC ATROPHY 1	TATCAGGTGACTCTGAGTGAAGG	1	TATCAGGTGACTCTGAGTGAAGG	1	2	0.478261	2	3	0
4	987916	rs121965029	G	A	252800	HURLER-SCHEIE SYNDROME	GGTCCGGACCCACTGGCTGCTGG	1	GGTCCGGACCCACTGGCTGCTGG	1	2	0.73913	1	5	0.309524
4	1002747	rs121965019	G	A	252800	HURLER SYNDROME	GCTCTGGGCCGAAGTGTCGCAGG	1	GCTCTGGGCCGAAGTGTCGCAGG	1	2	0.695652	2	1	0
4	1805661	rs587777857	C	A	134934	CAMPTODACTYLY, TALL STATURE, AND HEARING LOSS SYNDROME	TGCACGCAGGGCGGTAGGTGCGG	1	TGCACGCAGGGCGGTAGGTGCGG	1	2	0.73913	2	7	0
4	6302133	rs387906931	G	A	606201	WOLFRAM-LIKE SYNDROME, AUTOSOMAL DOMINANT	GTGGGCATGCCATTCAGCAGCGG	1	GTGGGCATGCCATTCAGCAGCGG	1	2	0.652174	2	14	0
4	39274945	rs587777351	G	A	608151	NEPHRONOPHTHISIS 13	GATCGAGGGAATGGTCAGGTAGG	1	GATCGAGGGAATGGTCAGGTAGG	1	2	0.565217	1	2	0
4	54727515	rs121913680	G	A	164920	PIEBALDISM	AATGGGAGTTTCCCAGAAACAGG	1	AATGGGAGTTTCCCAGAAACAGG	1	3	0.478261	1	4	0.651786
4	55411783	rs387907221	G	A	614726	CONGENITAL DISORDER OF GLYCOSYLATION, TYPE IIk	AACCGCCTGACCGTGCTGGCTGG	1	AACCGCCTGACCGTGCTGGCTGG	1	1	0.695652	2	7	0
4	73408639	rs80296402	G	A	103600	ALBUMIN VIBO VALENTIA	TCGTGAAACCTATGGTGAAATGG	1	TCGTGAAACCTATGGTGAAATGG	1	1	0.434783	1	6	0
4	73418166	rs80259813	G	A	103600	ALBUMIN DUBLIN	GCACAGAATCCTTGGTGAACAGG	1	GCACAGAATCCTTGGTGAACAGG	1	1	0.521739	2	4	0
4	73419619	rs75709682	G	A	103600	ALBUMIN OSAKA 1	TAAGGAGACCTGCTTTGCCGAGG	1	TAAGGAGACCTGCTTTGCCGAGG	1	3	0.565217	2	4	0
4	95129933	rs863225042	G	A	603248	ACROMESOMELIC DYSPASIA, DEMIRHAN TYPE	GTTTGGATGGGAAAGTGGCGTGG	1	GTTTGGATGGGAAAGTGGCGTGG	1	2	0.565217	2	3	0.42956
4	108009797	rs137853102	C	A	601609	3-@HYDROXYACYL-CoA DEHYDROGENASE DEFICIENCY	AGACCAGACAGAGGACATCCTGG	1	AGACCAGACAGAGGACATCCTGG	1	2	0.565217	2	4	0
4	110621166	rs121909248	G	A	601542	ANTERIOR SEGMENT DYSGENESIS 4, IRIDOGONIOGENESIS SUBTYPE	CCCGGACTCGGGCTTCCGTAAGG	1	CCCGGACTCGGGCTTCCGTAAGG	1	2	0.695652	2	4	0
4	118815511	rs786204845	G	A	607186	COLE-CARPENTER SYNDROME 2	TACTGGGCATTTGGAGGAGGAGG	1	TACTGGGCATTTGGAGGAGGAGG	1	3	0.565217	1	7	0.571429
4	120695236	rs387907110	G	A	614161	BRITTLE CORNEA SYNDROME 2	GTCGAATCAGCATTTTCTTCAGG	1	GTCGAATCAGCATTTTCTTCAGG	1	1	0.434783	2	5	0
4	122929049	rs796051895	G	A	613940	EPILEPSY, HEARING LOSS, AND MENTAL RETARDATION SYNDROME	TATACAGCCTGGCCTATGGCAGG	1	TATACAGCCTGGCCTATGGCAGG	1	1	0.565217	2	4	0
4	125434349	rs398122955	G	A	612411	VAN MALDERGEM SYNDROME 2	ATTCCTGAGGATGCACCAACTGG	1	ATTCCTGAGGATGCACCAACTGG	1	1	0.521739	2	5	1
4	127921639	rs267607235	G	A	611124	CEROID LIPOFUSCINOSIS, NEURONAL, 7	CACCGGGGTGTAGAGGCACCAGG	1	CACCGGGGTGTAGAGGCACCAGG	1	3	0.695652	2	5	0
4	127921733	rs724159970	C	A	611124	CEROID LIPOFUSCINOSIS, NEURONAL, 7	ATTTCCCCAAATGTGGTATTAGG	2	ATTTCCCCAAATGTGGTATTAGG,TTTCCCCAAATGTGGTATTAGGG	0.375,1.000	3,4	0.391304,0.434783	2,2	5,5	0.24,0.272266
4	154565985	rs121909620	G	A	134830	FIBRINOGEN NAPLES	TCACGCTGACCCAGACCTGGTGG	2	TCACGCTGACCCAGACCTGGTGG,CACGCTGACCCAGACCTGGTGGG	0.25,1.00	1,2	0.652174,0.695652	1,1	5,6	0.259109,0.350082
4	154606933	rs121913087	G	A	134850	FIBRINOGEN TOKYO 2	AGGCGGTACTTGTCAGCTTCAGG	1	AGGCGGTACTTGTCAGCTTCAGG	1	2	0.565217	2	5	0
4	154608970	rs587776839	T	A	134850	AFIBRINOGENEMIA, CONGENITAL	ACTGATTCTTACACTTATGATGG	1	ACTGATTCTTACACTTATGATGG	1	2	0.347826	2	1	0.52381
4	157143807	rs121909749	G	A	138492	HYPEREKPLEXIA 2	GAAAGGCTACTACACATGCGTGG	1	GAAAGGCTACTACACATGCGTGG	1	2	0.521739	2	3	0
4	176711575	rs587777567	G	A	601528	LYMPHEDEMA, HEREDITARY, ID	GCATCGGCAGGAAGTGTGATTGG	1	GCATCGGCAGGAAGTGTGATTGG	1	2	0.565217	2	4	0
4	186210586	rs119103284	G	A	608614	BIETTI CRYSTALLINE CORNEORETINAL DYSTROPHY	TTCGTCCAAGTAATGGCATCTGG	1	TTCGTCCAAGTAATGGCATCTGG	1	1	0.478261	2	5	0
5	251338	rs137852768	G	A	600857	MITOCHONDRIAL COMPLEX II DEFICIENCY	CCCAGGAATGGTCTGGAACACGG	1	CCCAGGAATGGTCTGGAACACGG	1	2	0.608696	4	5	0.37757
5	7892815	rs137853061	G	A	602568	HOMOCYSTINURIA-MEGALOBLASTIC ANEMIA, cblE COMPLEMENTATION TYPE	GGAAGGGAGTATGTACAGGCTGG	1	GGAAGGGAGTATGTACAGGCTGG	1	3	0.565217	2	7	0
5	36200275	rs587777772	G	A	615787	2,4-@DIENOYL-CoA REDUCTASE DEFICIENCY (1 patient)	TGTCGTTTTGCTGTTGAAAAAGG	1	TGTCGTTTTGCTGTTGAAAAAGG	1	1	0.391304	2	6	0.215385
5	37816010	rs36119840	G	A	600837	HIRSCHSPRUNG DISEASE, SUSCEPTIBILITY TO, 3	TGCCGATTCCGCTCTCTTCTAGG	1	TGCCGATTCCGCTCTCTTCTAGG	1	1	0.565217	2	6	0
5	53560706	rs104893899	G	A	602694	MITOCHONDRIAL COMPLEX I DEFICIENCY	GTTGTGGCGGAGAAGGGCAGTGG	1	GTTGTGGCGGAGAAGGGCAGTGG	1	3	0.652174	1	8	0.436418
5	60904794	rs121434325	G	A	609412	COCKAYNE SYNDROME A	ACCTGCTACCAAACAGTGCTTGG	1	ACCTGCTACCAAACAGTGCTTGG	1	1	0.521739	1	5	0
5	111110280	rs116529882	G	A	609669	GLAUCOMA 1, OPEN ANGLE, G	ACATCGAGGAAGTTTTGGCAAGG	1	ACATCGAGGAAGTTTTGGCAAGG	1	1	0.478261	2	4	0
5	131180149	rs587777433	G	A	615831	MITOCHONDRIAL COMPLEX III DEFICIENCY, NUCLEAR TYPE 8	AATGATGCCAGAGCATTAGAAGG	1	AATGATGCCAGAGCATTAGAAGG	1	2	0.434783	1	3	0
5	132378380	rs72552727	G	A	603377	CARNITINE DEFICIENCY, SYSTEMIC PRIMARY	GCAGTGGAACCTGGTGTGTGAGG	1	GCAGTGGAACCTGGTGTGTGAGG	1	3	0.608696	2	5	0.229286
5	132489457	rs121912469	T	A	147575	GASTRIC CANCER, SOMATIC	TCTCATGCGCATCCGAGTGATGG	2	TCTCATGCGCATCCGAGTGATGG,CTCATGCGCATCCGAGTGATGGG	0.5,1.0	1,1	0.565217,0.608696	2,2	5,5	0.0,1.0
5	138441386	rs483352923	T	A	609347	SPASTIC PARAPLEGIA 72, AUTOSOMAL DOMINANT (1 family)	AGGTGAAATGGATGATGTACTGG	1	AGGTGAAATGGATGATGTACTGG	1	1	0.434783	2	2	0
5	138570994	rs751478142	G	A	600548	EVEN-PLUS SYNDROME	TCGCCGGCCAATGAGACGCTTGG	1	TCGCCGGCCAATGAGACGCTTGG	1	2	0.652174	2	5	0
5	141528456	rs863225243	G	A	602121	SEIZURES, CORTICAL BLINDNESS, AND MICROCEPHALY SYNDROME	CTCGGCTGGCTTTCTCCACATGG	1	CTCGGCTGGCTTTCTCCACATGG	1	2	0.608696	2	4	0.346154
5	150117796	rs397509382	G	A	173410	BASAL GANGLIA CALCIFICATION, IDIOPATHIC, 4	GGGACCGAAGGATGGCTGGGTGG	1	GGGACCGAAGGATGGCTGGGTGG	1	1	0.695652	2	4	0.076923
5	150541651	rs606231459	G	A	600853	MENTAL RETARDATION, AUTOSOMAL RECESSIVE 46	ATCATCGGCCCCCAGAAAACAGG	1	ATCATCGGCCCCCAGAAAACAGG	1	1	0.565217	2	3	0
5	151343594	rs77010315	C	A	608331	IMINOGLYCINURIA, DIGENIC	AGTGGGCCCATCTGGAGGAAGGG	2	AGTGGGCCCATCTGGAGGAAGGG,GTGGGCCCATCTGGAGGAAGGGG	0.375,1.000	1,2	0.652174,0.695652	1,1	5,5	0.260318,0.285267
5	161873196	rs587777308	G	A	137160	EPILEPTIC ENCEPHALOPATHY, EARLY INFANTILE, 19	CCTCCGGTTAAATAACCTAATGG	1	CCTCCGGTTAAATAACCTAATGG	1	2	0.434783	1	1	0.195804
5	162149153	rs397514737	G	A	137164	GENERALIZED EPILEPSY WITH FEBRILE SEIZURES PLUS, TYPE 3	TGCCCGGAAATCGCTCCCCAAGG	1	TGCCCGGAAATCGCTCCCCAAGG	1	2	0.652174	2	7	0
5	172422445	rs267607046	G	A	613293	FRANK-TER HAAR SYNDROME	GCGCCGGTAAATGGCCTCGGTGG	1	GCGCCGGTAAATGGCCTCGGTGG	1	2	0.695652	2	5	0.44
5	173233011	rs104893900	G	A	600584	ATRIAL SEPTAL DEFECT 7 WITH ATRIOVENTRICULAR CONDUCTION DEFECTS	GGACGTGAGTTTCAGCACGCTGG	1	GGACGTGAGTTTCAGCACGCTGG	1	2	0.608696	2	3	0
5	173235011	rs28936670	G	A	600584	TETRALOGY OF FALLOT	GGCTGCGCTGCTGCTGTTCCAGG	1	GGCTGCGCTGCTGCTGTTCCAGG	1	2	0.695652	2	9	0
5	179833783	rs796051870	G	A	601530	PAGET DISEASE OF BONE 3	CGCCAGGCAAGTGAACCAAGAGG	1	CGCCAGGCAAGTGAACCAAGAGG	1	2	0.608696	2	10	0
6	3154458	rs2808001	G	A	615101	CORTICAL DYSPLASIA, COMPLEX, WITH OTHER BRAIN MALFORMATIONS 5	AGGTCTGCGTTCAGCTGGCCCGG	2	AGGTCTGCGTTCAGCTGGCCCGG,GGTCTGCGTTCAGCTGGCCCGGG	0.5,1.0	1,1	0.695652,0.73913	3,3	3,3	0.0,0.472365
6	6145708	rs267606787	G	A	134570	FACTOR XIII, A SUBUNIT, DEFICIENCY OF	TTCCGATGCCCAGAGACCCAGGG	2	TTCCGATGCCCAGAGACCCAGGG,CTTCCGATGCCCAGAGACCCAGG	1,1	1,1	0.652174,0.652174	2,2	3,4	0.319333,0.0
6	6151874	rs267606789	G	A	134570	FACTOR XIII, A SUBUNIT, DEFICIENCY OF	TTTCGCAGGGTTTCTTTTAAAGG	1	TTTCGCAGGGTTTCTTTTAAAGG	1	1	0.391304	2	4	0
6	6224710	rs121913073	C	A	134570	FACTOR XIII, A SUBUNIT, DEFICIENCY OF	AAACCCAGCATTGGCCATACCGG	1	AAACCCAGCATTGGCCATACCGG	1	3	0.565217	1	4	0
6	7542003	rs121912998	G	A	125647	RECLASSIFIED - VARIANT OF UNKNOWN SIGNIFICANCE	TACGAGGTGACCAGCGGCGGCGG	1	TACGAGGTGACCAGCGGCGGCGG	1	3	0.73913	1	9	0.416667
6	7585763	rs121912999	G	A	125647	ARRHYTHMOGENIC RIGHT VENTRICULAR DYSPLASIA, FAMILIAL, 8	TCTCGCTCCGGATCTCGCTCCGG	2	TCTCGCTCCGGATCTCGCTCCGG,CTCGCTCCGGATCTCGCTCCGGG	0.5,1.0	1,1	0.695652,0.73913	1,1	12,12	0.0,0.321709
6	10626447	rs56141211	G	A	600429	CATARACT 13 WITH ADULT i PHENOTYPE	ATGGAAACGGAGACTTAAAGTGG	1	ATGGAAACGGAGACTTAAAGTGG	1	1	0.434783	2	4	0.533333
6	12292467	rs587777233	T	A	131240	QUESTION MARK EARS, ISOLATED	GTGTGTCTACTTCTGCCACCTGG	1	GTGTGTCTACTTCTGCCACCTGG	1	2	0.565217	1	4	0
6	12292506	rs587777232	C	A	131240	AURICULOCONDYLAR SYNDROME 3	CTCCCGAGTAAGTCTCTAGAGGG	2	CTCCCGAGTAAGTCTCTAGAGGG,ACTCCCGAGTAAGTCTCTAGAGG	1,1	2,3	0.565217,0.521739	2,2	6,6	0.537327,0.530612
6	26092913	rs1800562	G	A	613609	HEMOCHROMATOSIS, TYPE 1	ACGTGCCAGGTGGAGCACCCAGG	1	ACGTGCCAGGTGGAGCACCCAGG	1	1	0.695652	2	6	0
6	26093008	rs1800758	G	A	613609	HFE INTRONIC POLYMORPHISM	GTTGAGAGGAGTGCCTGAGGAGG	2	GTTGAGAGGAGTGCCTGAGGAGG,GGGGTTGAGAGGAGTGCCTGAGG	0.375,1.000	2,2	0.608696,0.652174	2,2	4,5	0.0,0.428571
6	30724263	rs587777357	G	A	191130	CORTICAL DYSPLASIA, COMPLEX, WITH OTHER BRAIN MALFORMATIONS 6	AGGCGAGGGCATGGACGAGATGG	1	AGGCGAGGGCATGGACGAGATGG	1	2	0.652174	8	3	0.061538
6	31723901	rs1060505057	C	A	606520	THROMBOCYTOPENIA, ANEMIA, AND MYELOFIBROSIS (1 family)	TTTCTGCAAGGGCCGCCACGAGG	1	TTTCTGCAAGGGCCGCCACGAGG	1	2	0.652174	2	3	0
6	32039426	rs6475	T	A	613815	ADRENAL HYPERPLASIA, CONGENITAL, DUE TO 21-HYDROXYLASE DEFICIENCY, CLASSIC TYPE	ATCATCTGTTACCTCACCTTCGG	1	ATCATCTGTTACCTCACCTTCGG	1	2	0.478261	1	5	0.269231
6	32040766	rs151344503	G	A	613815	ADRENAL HYPERPLASIA, CONGENITAL, DUE TO 21-HYDROXYLASE DEFICIENCY, SALT-WASTING TYPE	AGTTCTGGCCTGGTATGTGGGGG	2	AGTTCTGGCCTGGTATGTGGGGG,GTTCTGGCCTGGTATGTGGGGGG	1,1	1,2	0.608696,0.652174	4,4	10,11	0.572485,0.516379
6	33171763	rs121912947	G	A	120290	DEAFNESS, AUTOSOMAL DOMINANT 13	TGGGCGCCCTGGCGGACCAATGG	1	TGGGCGCCCTGGCGGACCAATGG	1	2	0.73913	1	6	0
6	33189443	rs606231410	C	A	120290	DEAFNESS, AUTOSOMAL RECESSIVE 53	AGGGCCCGGAGCACATCCACAGG	2	AGGGCCCGGAGCACATCCACAGG,GGGCCCGGAGCACATCCACAGGG	1,1	3,3	0.695652,0.73913	1,1	4,4	0.5625,0.354647
6	35500032	rs121909077	G	A	602280	RETINITIS PIGMENTOSA 14	TGACCCGGCCTTGGAAGTTGAGG	2	TGACCCGGCCTTGGAAGTTGAGG,GACCCGGCCTTGGAAGTTGAGGG	0.375,1.000	1,2	0.608696,0.652174	2,2	7,7	0.0,0.334365
6	39927362	rs104893970	G	A	603707	MOLYBDENUM COFACTOR DEFICIENCY, COMPLEMENTATION GROUP A	TCCGCAGGTAGCTGTGCTGCCGG	1	TCCGCAGGTAGCTGTGCTGCCGG	1	2	0.695652	1	5	0.819527
6	41158991	rs28937876	C	A	605086	POLYCYSTIC LIPOMEMBRANOUS OSTEODYSPLASIA WITH SCLEROSING LEUKOENCEPHALOPATHY	AATCTTGATGAGAAAGATGCAGG	1	AATCTTGATGAGAAAGATGCAGG	1	1	0.391304	2	4	0
6	42704546	rs61755806	G	A	179605	RETINITIS PIGMENTOSA 7	CTAGGATTGCAGCAGCTGAAAGG	1	CTAGGATTGCAGCAGCTGAAAGG	1	2	0.521739	1	14	0.216971
6	42722199	rs61755771	G	A	179605	RETINITIS PIGMENTOSA 7	TCTTTCGGAGTTCAATCTTCAGG	1	TCTTTCGGAGTTCAATCTTCAGG	1	1	0.434783	2	5	0
6	42966813	rs769896492	G	A	601498	HEIMLER SYNDROME 2	CCCGGCTGCTGTGGGTCAGAAGG	1	CCCGGCTGCTGTGGGTCAGAAGG	1	2	0.695652	2	6	0.4375
6	43007265	rs863225082	G	A	601646	MENTAL RETARDATION, AUTOSOMAL DOMINANT 35	AGAGGAAGATGAGCCCACCCTGG	1	AGAGGAAGATGAGCCCACCCTGG	1	2	0.608696	1	3	0.535714
6	49606921	rs121918589	C	A	180297	RH-NULL HEMOLYTIC ANEMIA, REGULATOR TYPE	ATTAAACCTGTGACGGTAGAGGG	1	ATTAAACCTGTGACGGTAGAGGG	1	1	0.478261	2	5	0.352484
6	49636810	rs121918588	C	A	180297	RH-MOD SYNDROME	GAACCTCATGTTTGTGGCAAAGG	1	GAACCTCATGTTTGTGGCAAAGG	1	3	0.478261	2	4	0
6	50837977	rs80338914	C	A	601601	CHAR SYNDROME	TCAGAGCCAAATCGAAAAATGGG	4	TCAGAGCCAAATCGAAAAATGGG,CAGAGCCAAATCGAAAAATGGGG,AGAGCCAAATCGAAAAATGGGGG,GAGCCAAATCGAAAAATGGGGGG	0.046875,0.375000,1.000000,1.000000	1,2,2,2	0.434783,0.478261,0.478261,0.521739	2,2,2,2	5,5,5,5	0.227,0.297893,0.375744,0.309349
6	52237139	rs748486078	G	A	606496	CANDIDIASIS, FAMILIAL, 6 (1 family)	ACTTCCGAGGGGTACCGGTTGGG	2	ACTTCCGAGGGGTACCGGTTGGG,CTTCCGAGGGGTACCGGTTGGGG	1,1	1,1	0.652174,0.695652	2,2	7,7	1.0,0.353535
6	70281033	rs121912931	G	A	120210	STICKLER SYNDROME, TYPE IV	CTCGGTCACCCTGGAGGGGTAGG	1	CTCGGTCACCCTGGAGGGGTAGG	1	2	0.695652	1	6	0
6	83170340	rs267608261	C	A	172100	IMMUNODEFICIENCY 23	CATCTTCTGTACCAGAGGGCCGG	1	CATCTTCTGTACCAGAGGGCCGG	1	2	0.608696	2	5	0
6	98875673	rs398123061	G	A	605654	MITOCHONDRIAL DNA DEPLETION SYNDROME 13 (ENCEPHALOMYOPATHIC TYPE)	GGTCCGGAGTTTTTTACACTTGG	1	GGTCCGGAGTTTTTTACACTTGG	1	2	0.478261	1	7	0
6	105124593	rs869025337	G	A	604577	MUSCULAR DYSTROPHY, LIMB-GIRDLE, TYPE 2X (1 family)	AGGAGAATCTATAAAGGCACAGG	2	AGGAGAATCTATAAAGGCACAGG,GGAGAATCTATAAAGGCACAGGG	0.5,1.0	1,1	0.434783,0.478261	2,2	4,4	0.0,0.323987
6	109467654	rs387907106	G	A	614064	IMMUNODEFICIENCY-CENTROMERIC INSTABILITY-FACIAL ANOMALIES SYNDROME 2	TTTACCGATGGATTCTGATGTGG	2	TTTACCGATGGATTCTGATGTGG,TTACCGATGGATTCTGATGTGGG	1,1	1,1	0.434783,0.478261	2,2	3,3	0.590909,0.345201
6	111559523	rs397518485	G	A	607043	CANDIDIASIS, FAMILIAL, 8 (1 family)	ATGAGTGTTCTGAAGCCAGGTGG	2	ATGAGTGTTCTGAAGCCAGGTGG,TGAGTGTTCTGAAGCCAGGTGGG	0.5,1.0	2,2	0.521739,0.565217	1,1	3,3	0.283127,0.298063
6	112064842	rs121908899	G	A	603400	ARTHROPATHY, PROGRESSIVE PSEUDORHEUMATOID, OF CHILDHOOD	CTCTGTGTGAGTGGGGCCATTGG	1	CTCTGTGTGAGTGGGGCCATTGG	1	2	0.608696	2	2	0.373333
6	117707002	rs886037858	G	A	610463	CONGENITAL DISORDER OF GLYCOSYLATION, TYPE Iaa (1 family)	AACAGCGTCTGGGAAAGTAGTGG	1	AACAGCGTCTGGGAAAGTAGTGG	1	2	0.521739	2	2	0.128205
6	121447274	rs28931600	G	A	121014	SYNDACTYLY, TYPE III	CATGGTAAGGTGAAAATGCGAGG	1	CATGGTAAGGTGAAAATGCGAGG	1	2	0.478261	1	3	0
6	129190317	rs121913574	G	A	156225	MUSCULAR DYSTROPHY, CONGENITAL, DUE TO PARTIAL LAMA2 DEFICIENCY	ACAGATGTCAGAGTTCCTACTGG	1	ACAGATGTCAGAGTTCCTACTGG	1	2	0.478261	1	6	0
6	129297729	rs121913577	C	A	156225	MUSCULAR DYSTROPHY, CONGENITAL MEROSIN-DEFICIENT	CCTGCAACTGCAATTCTTTTGGG	2	CCTGCAACTGCAATTCTTTTGGG,CCCTGCAACTGCAATTCTTTTGG	0.5,1.0	1,1	0.478261,0.478261	2,2	6,6	0.219865,0.353175
6	142408187	rs793888525	T	A	612243	LETHAL CONGENITAL CONTRACTURE SYNDROME 9	TATGTGATGGCGTGCAGTATTGG	1	TATGTGATGGCGTGCAGTATTGG	1	1	0.478261	2	3	0.230769
6	142771912	rs869312841	G	A	143054	MENTAL RETARDATION, AUTOSOMAL DOMINANT 43	AAGTCGCAGACGCTTCTTTTTGG	2	AAGTCGCAGACGCTTCTTTTTGG,AGTCGCAGACGCTTCTTTTTGGG	0.5,1.0	1,1	0.478261,0.521739	1,1	3,3	0.0,0.438482
6	149378603	rs267607100	C	A	605101	CONGENITAL HEART DISEASE, MULTIPLE TYPES, 2	GACACAACAGCATTCTGGCTGGG	2	GACACAACAGCATTCTGGCTGGG,AGACACAACAGCATTCTGGCTGG	1,1	1,2	0.565217,0.521739	2,2	4,4	0.239375,0.0
6	161350205	rs397514694	C	A	602544	PARKINSON DISEASE 2, AUTOSOMAL RECESSIVE JUVENILE	TGCATGCAGCCTCCTGTTGGGGG	1	TGCATGCAGCCTCCTGTTGGGGG	1	1	0.652174	2	9	0.198948
6	162727661	rs397518439	C	A	602544	PARKINSON DISEASE 2, AUTOSOMAL RECESSIVE JUVENILE	CACGTACCTATCATGGTCACTGG	2	CACGTACCTATCATGGTCACTGG,ACGTACCTATCATGGTCACTGGG	0.375,1.000	1,2	0.521739,0.521739	2,2	10,11	0.0,0.263961
6	166365990	rs387907237	G	A	614738	MITOCHONDRIAL PYRUVATE CARRIER DEFICIENCY	GCCGCCCTCCCTGGATGAGCTGG	1	GCCGCCCTCCCTGGATGAGCTGG	1	1	0.73913	1	4	0.363636
7	5529165	rs587779774	G	A	102630	BARAITSER-WINTER SYNDROME 1	CTGGGTCATCTTCTCGCGGTTGG	1	CTGGGTCATCTTCTCGCGGTTGG	1	2	0.608696	7	6	0
7	16301454	rs368593151	G	A	614631	MUSCULAR DYSTROPHY-DYSTROGLYCANOPATHY (CONGENITAL WITH BRAIN AND EYE ANOMALIES), TYPE A, 7	CTCGTTTGTAGGTCACCTAAAGG	1	CTCGTTTGTAGGTCACCTAAAGG	1	1	0.478261	2	4	0
7	16421067	rs397514548	T	A	614631	MUSCULAR DYSTROPHY-DYSTROGLYCANOPATHY (CONGENITAL WITH BRAIN AND EYE ANOMALIES), TYPE A, 7	ATTACCTCTCCAGGGCCTGTAGG	2	ATTACCTCTCCAGGGCCTGTAGG,TTACCTCTCCAGGGCCTGTAGGG	0.5,1.0	1,1	0.565217,0.608696	2,2	3,3	0.0,0.3103
7	23167919	rs879255556	T	A	611119	COLD-INDUCED SWEATING SYNDROME 3	GCGCTGCAGCCATGGGATGGTGG	1	GCGCTGCAGCCATGGGATGGTGG	1	1	0.695652	1	3	0
7	34085985	rs387906994	T	A	608699	DIAPHANOSPONDYLODYSOSTOSIS	ACTGTGTCAAGGGACAGTCAAGG	1	ACTGTGTCAAGGGACAGTCAAGG	1	2	0.521739	1	4	0
7	40001930	rs1057519634	G	A	603309	CONGENITAL HEART DEFECTS, DYSMORPHIC FACIAL FEATURES, AND INTELLECTUAL DEVELOPMENTAL DISORDER	TTCGAGAAATTAAAATTCTCCGG	1	TTCGAGAAATTAAAATTCTCCGG	1	2	0.347826	2	2	0
7	44145167	rs104894014	G	A	138079	HYPERINSULINEMIC HYPOGLYCEMIA, FAMILIAL, 3	TACAGGCCACCGCCGAGACCAGG	2	TACAGGCCACCGCCGAGACCAGG,ACAGGCCACCGCCGAGACCAGGG	0.5,1.0	2,2	0.695652,0.73913	2,2	7,7	0.0,0.230032
7	44147720	rs104894011	C	A	138079	MATURITY-ONSET DIABETES OF THE YOUNG, TYPE 2	CAGCTCGCCGGAGTCCCCGAAGG	1	CAGCTCGCCGGAGTCCCCGAAGG	1	2	0.73913	2	9	0
7	66638260	rs387907263	C	A	611725	EPILEPSY, PROGRESSIVE MYOCLONIC, 3, WITHOUT INTRACELLULAR INCLUSIONS	GTGCTGAATTTCCTGCGCTCAGG	1	GTGCTGAATTTCCTGCGCTCAGG	1	1	0.565217	2	6	0
7	75981607	rs786205099	G	A	124015	ANTLEY-BIXLER SYNDROME WITH GENITAL ANOMALIES AND DISORDERED STEROIDOGENESIS	CCAGGTGAGCAAGTGCCCGCAGG	1	CCAGGTGAGCAAGTGCCCGCAGG	1	3	0.695652	2	7	0.4
7	75985655	rs28931606	T	A	124015	ANTLEY-BIXLER SYNDROME WITH GENITAL ANOMALIES AND DISORDERED STEROIDOGENESIS	GCGTGGCCACCAACTGGCTGCGG	1	GCGTGGCCACCAACTGGCTGCGG	1	1	0.73913	2	9	0.348747
7	83367806	rs121918341	G	A	608166	CHARGE SYNDROME (1 patient)	TGCGAGATGCTACTCTGAGCAGG	1	TGCGAGATGCTACTCTGAGCAGG	1	2	0.565217	2	3	0
7	87406293	rs121918442	G	A	171060	GALLBLADDER DISEASE 1	TGGGGTAACGTCTCGATGAAAGG	1	TGGGGTAACGTCTCGATGAAAGG	1	2	0.521739	2	8	0
7	87411948	rs121918440	G	A	171060	CHOLESTASIS, PROGRESSIVE FAMILIAL INTRAHEPATIC 3	AAATCGAAAACAACCGGCATAGG	1	AAATCGAAAACAACCGGCATAGG	1	1	0.434783	2	4	0
7	92517275	rs756876301	C	A	602136	HEIMLER SYNDROME 1	TAACCCAGACTTTCCCAAGATGG	1	TAACCCAGACTTTCCCAAGATGG	1	3	0.478261	1	5	0
7	94411066	rs267606741	G	A	120160	OSTEOGENESIS IMPERFECTA, TYPE II	CCTGGTAGTCGTGGTGCAAGTGG	1	CCTGGTAGTCGTGGTGCAAGTGG	1	2	0.608696	2	5	0
7	94413083	rs121912910	G	A	120160	OSTEOGENESIS IMPERFECTA, TYPE II	TAGGGTGATCCTGGCAAAAACGG	1	TAGGGTGATCCTGGCAAAAACGG	1	3	0.521739	2	8	0
7	94413922	rs121912901	G	A	120160	OSTEOGENESIS IMPERFECTA, TYPE II	CAGGGTCCCCCTGGTCCTCCAGG	1	CAGGGTCCCCCTGGTCCTCCAGG	1	2	0.73913	1	8	0.203571
7	94415245	rs121912909	G	A	120160	OSTEOGENESIS IMPERFECTA, TYPE II	TTTGGTCTCCCTGGTCCTGCTGG	1	TTTGGTCTCCCTGGTCCTGCTGG	1	2	0.608696	2	5	0.861905
7	94418508	rs72658152	G	A	120160	OSTEOPOROSIS, POSTMENOPAUSAL	CCTGGTCTCAGAGGTGAAATTGG	1	CCTGGTCTCAGAGGTGAAATTGG	1	2	0.521739	2	6	0.302198
7	94420604	rs72658176	G	A	120160	OSTEOGENESIS IMPERFECTA, TYPE III	AACGGTGTTGTTGGTCCCACAGG	1	AACGGTGTTGTTGGTCCCACAGG	1	3	0.565217	2	5	0
7	94422967	rs121912904	G	A	120160	OSTEOGENESIS IMPERFECTA, TYPE II	TCTGGCCCTCCTGGTCCCCCTGG	1	TCTGGCCCTCCTGGTCCCCCTGG	1	2	0.73913	2	6	0.525
7	94424345	rs72658200	G	A	120160	OSTEOGENESIS IMPERFECTA, TYPE III	TCCTGGCACTCCAGGTCCTCAGG	2	TCCTGGCACTCCAGGTCCTCAGG,CCTGGCACTCCAGGTCCTCAGGG	1,1	2,2	0.652174,0.695652	2,2	3,3	0.389116,0.207265
7	94424363	rs121912902	G	A	120160	OSTEOGENESIS IMPERFECTA, TYPE II	CAGGGTCTTCTTGGTGCTCCTGG	1	CAGGGTCTTCTTGGTGCTCCTGG	1	2	0.608696	2	3	0.285714
7	94425163	rs121912900	G	A	120160	OSTEOGENESIS IMPERFECTA, TYPE II	CCGTGGTCCTCCTGGTGCTGTGG	2	CCGTGGTCCTCCTGGTGCTGTGG,CGTGGTCCTCCTGGTGCTGTGGG	1,1	2,2	0.695652,0.695652	2,2	3,4	0.542832,0.317398
7	94427654	rs72659338	G	A	120160	OSTEOGENESIS IMPERFECTA, TYPE III	CCTGGACCTCCAGGTGTAAGCGG	1	CCTGGACCTCCAGGTGTAAGCGG	1	2	0.652174	2	5	0.020513
7	94628288	rs121908490	G	A	604149	DYSTONIA 11, MYOCLONIC	TATATCGAAGCCATCCAGGTCGG	1	TATATCGAAGCCATCCAGGTCGG	1	1	0.521739	2	6	0
7	97852297	rs398122974	G	A	108370	ASPARAGINE SYNTHETASE DEFICIENCY	CGTGCGGGCAGAAGGGTCAGTGG	1	CGTGCGGGCAGAAGGGTCAGTGG	1	3	0.695652	2	5	0.088235
7	107672230	rs121908365	T	A	605646	PENDRED SYNDROME	ACATCAAGACATATCTCAGTTGG	1	ACATCAAGACATATCTCAGTTGG	1	1	0.391304	1	7	0
7	107917349	rs121964992	G	A	238331	DIHYDROLIPOAMIDE DEHYDROGENASE DEFICIENCY	TGTGTTGAAGGAATGGCTGGTGG	1	TGTGTTGAAGGAATGGCTGGTGG	1	2	0.521739	1	4	0.487458
7	117559479	rs213950	G	A	602421	CFTR POLYMORPHISM	AATGGTGATTATGGGAGAACTGG	1	AATGGTGATTATGGGAGAACTGG	1	3	0.434783	2	6	0
7	117587815	rs121909022	C	A	602421	CYSTIC FIBROSIS	GAGCAAGAATTTCTTTAGCAAGG	1	GAGCAAGAATTTCTTTAGCAAGG	1	1	0.391304	2	15	0.263462
7	117652915	rs121909010	G	A	602421	CYSTIC FIBROSIS	AATATGGAAAGTTGCAGATGAGG	1	AATATGGAAAGTTGCAGATGAGG	1	2	0.391304	2	8	0.542857
7	127613804	rs121917718	G	A	167413	MATURITY-ONSET DIABETES OF THE YOUNG, TYPE 9	GATTCCGGTGGCCGGTCCCTGGG	1	GATTCCGGTGGCCGGTCCCTGGG	1	1	0.73913	2	9	0.359723
7	127614497	rs2233578	G	A	167413	DIABETES MELLITUS, KETOSIS-PRONE, SUSCEPTIBILITY TO	GCCGTGTGCACGGTAGTCCCTGG	1	GCCGTGTGCACGGTAGTCCCTGG	1	2	0.695652	2	5	0
7	128400828	rs121912553	G	A	146690	LEBER CONGENITAL AMAUROSIS 11	CCTTCCGCACCTCGTTGGCCTGG	1	CCTTCCGCACCTCGTTGGCCTGG	1	1	0.695652	2	8	0
7	130398935	rs371812716	G	A	610523	JOUBERT SYNDROME 9/15, DIGENIC	GGAGCGGGGGTTTGAGTGGCTGG	1	GGAGCGGGGGTTTGAGTGGCTGG	1	3	0.695652	2	10	0.692308
7	143321841	rs80356700	G	A	118425	MYOTONIA CONGENITA, AUTOSOMAL DOMINANT	CGTGGGGAAAGAGGTAGGCCTGG	1	CGTGGGGAAAGAGGTAGGCCTGG	1	4	0.652174	1	5	0
7	143330868	rs80356702	G	A	118425	MYOTONIA CONGENITA, AUTOSOMAL RECESSIVE	TGTTTCGAGTGCTGGCAGTGTGG	1	TGTTTCGAGTGCTGGCAGTGTGG	1	1	0.565217	1	6	0.081633
7	152648842	rs143153871	G	A	600375	FANCONI ANEMIA, COMPLEMENTATION GROUP U (1 patient)	AGTCGTCGAGAGGCATGAGAAGG	1	AGTCGTCGAGAGGCATGAGAAGG	1	1	0.565217	2	6	0
7	155811860	rs104894050	T	A	600725	HOLOPROSENCEPHALY 3	TTCATCCTTAAATATGATGTCGG	2	TTCATCCTTAAATATGATGTCGG,TCATCCTTAAATATGATGTCGGG	1,1	1,2	0.347826,0.391304	2,2	4,4	0.866667,0.541505
7	157006487	rs121912549	C	A	142994	CURRARINO SYNDROME	GGTCTCGGTGAGCATGAGCGAGG	1	GGTCTCGGTGAGCATGAGCGAGG	1	2	0.652174	2	4	0
8	11474238	rs886037620	G	A	191305	MATURITY-ONSET DIABETES OF THE YOUNG, TYPE 11	GGTGTGGCTTTCACTCATTCTGG	1	GGTGTGGCTTTCACTCATTCTGG	1	3	0.521739	1	2	0
8	18059639	rs794729663	C	A	613468	SPINAL MUSCULAR ATROPHY WITH PROGRESSIVE MYOCLONIC EPILEPSY	CTCCCAGGATAAAGTAGGCTGGG	2	CTCCCAGGATAAAGTAGGCTGGG,CCTCCCAGGATAAAGTAGGCTGG	1,1	2,3	0.565217,0.565217	2,2	6,6	0.149792,0.0
8	18075541	rs145873635	G	A	613468	SPINAL MUSCULAR ATROPHY WITH PROGRESSIVE MYOCLONIC EPILEPSY	ACTCACGTTGGTCCTGAAGGAGG	1	ACTCACGTTGGTCCTGAAGGAGG	1	1	0.565217	2	5	0
8	19951791	rs118204070	G	A	609708	LIPOPROTEIN LIPASE DEFICIENCY	GAGTTGGGTGCCAAAACTTGTGG	1	GAGTTGGGTGCCAAAACTTGTGG	1	2	0.521739	2	7	0
8	19954243	rs118204075	G	A	609708	LIPOPROTEIN LIPASE DEFICIENCY	TTGGAATCCAGAAACCAGTTGGG	2	TTGGAATCCAGAAACCAGTTGGG,ATTGGAATCCAGAAACCAGTTGG	1,1	1,2	0.478261,0.434783	1,1	7,6	0.177854,0.692857
8	38144359	rs104894085	G	A	600617	LIPOID CONGENITAL ADRENAL HYPERPLASIA	GACCTGGTTGATGATGCTCTTGG	2	GACCTGGTTGATGATGCTCTTGG,ACCTGGTTGATGATGCTCTTGGG	0.5,1.0	2,2	0.521739,0.521739	4,4	5,5	0.0,0.316308
8	38146051	rs104894090	G	A	600617	LIPOID CONGENITAL ADRENAL HYPERPLASIA	AGCGCACGCTCACAAAGTCACGG	1	AGCGCACGCTCACAAAGTCACGG	1	1	0.608696	2	6	0
8	38413795	rs121909644	C	A	136350	HYPOGONADOTROPIC HYPOGONADISM 2 WITHOUT ANOSMIA, SUSCEPTIBILITY TO	AGGTCCAGGTACTCCTGTGATGG	2	AGGTCCAGGTACTCCTGTGATGG,GGTCCAGGTACTCCTGTGATGGG	0.5,1.0	2,2	0.565217,0.608696	2,2	5,5	0.183333,0.262635
8	38413918	rs121909643	C	A	136350	HYPOGONADOTROPIC HYPOGONADISM 2 WITHOUT ANOSMIA	CCTTACCTGGTTGGAGGTCAAGG	1	CCTTACCTGGTTGGAGGTCAAGG	1	2	0.565217	1	6	0.297619
8	38414569	rs121909636	G	A	136350	HYPOGONADOTROPIC HYPOGONADISM 2 WITHOUT ANOSMIA	CACTCTGGTGGGTGTAGATCCGG	1	CACTCTGGTGGGTGTAGATCCGG	1	1	0.608696	2	3	0
8	38414889	rs398122946	C	A	136350	HARTSFIELD SYNDROME	AGGTCTCGGTGTATGCACTGAGG	1	AGGTCTCGGTGTATGCACTGAGG	1	2	0.565217	2	3	0.3125
8	41937538	rs786200961	G	A	601408	MENTAL RETARDATION, AUTOSOMAL DOMINANT 32	GCTTTCGGACTCTCCTCCTTCGG	2	GCTTTCGGACTCTCCTCCTTCGG,TTCGGACTCTCCTCCTTCGGTGG	1,1	1,2	0.608696,0.608696	2,2	5,4	0.0,0.384236
8	42856341	rs397514478	G	A	614649	ATAXIA, SENSORY, 1, AUTOSOMAL DOMINANT	TGATGCGAAACATCCAGAAAAGG	1	TGATGCGAAACATCCAGAAAAGG	1	2	0.434783	2	3	0.222222
8	64604753	rs72554620	G	A	603711	BILE ACID SYNTHESIS DEFECT, CONGENITAL, 3	CTTTCGCACACAGTAGTCCCCGG	1	CTTTCGCACACAGTAGTCCCCGG	1	1	0.608696	2	4	0
8	74364270	rs397515432	G	A	606598	CHARCOT-MARIE-TOOTH DISEASE, RECESSIVE INTERMEDIATE A	GTTGGTTTGCTTGCAGGAGTGGG	2	GTTGGTTTGCTTGCAGGAGTGGG,GGTTGGTTTGCTTGCAGGAGTGG	0.5,1.0	2,2	0.565217,0.565217	2,2	2,2	0.293433,0.461538
8	93793256	rs267607114	G	A	609884	JOUBERT SYNDROME 6	CAGGATGGAAGAGGCGCATTGGG	2	CAGGATGGAAGAGGCGCATTGGG,GCAGGATGGAAGAGGCGCATTGG	0.5,1.0	2,2	0.608696,0.608696	2,2	4,4	0.278959,0.397727
8	95260472	rs766087213	T	A	614477	BARDET-BIEDL SYNDROME 21	CCTTTTACCAAGGCCTTCAATGG	1	CCTTTTACCAAGGCCTTCAATGG	1	3	0.478261	1	2	0.131868
8	98148852	rs374828868	G	A	602486	ANAUXETIC DYSPLASIA 2	CCTGGGTCACAGCTTATTTTAGG	1	CCTGGGTCACAGCTTATTTTAGG	1	3	0.478261	2	6	0
8	142741169	rs121908317	G	A	606119	MAL DE MELEDA	CTCGGAAGCAGCAGAAGATCAGG	1	CTCGGAAGCAGCAGAAGATCAGG	1	2	0.565217	2	6	0.5
8	142914741	rs121912977	C	A	124080	CORTICOSTERONE METHYLOXIDASE TYPE I DEFICIENCY	AGTGCTCCTTCCACACCTTGGGG	1	AGTGCTCCTTCCACACCTTGGGG	1	2	0.608696	3	9	0.298599
8	143727432	rs137854440	G	A	611927	AMELOGENESIS IMPERFECTA, TYPE IIIA	TGCGCTGGACCAGGGGGTTCAGG	1	TGCGCTGGACCAGGGGGTTCAGG	1	2	0.695652	1	6	0
8	143728095	rs387907056	G	A	611927	AMELOGENESIS IMPERFECTA, TYPE IIIA	GCTGCTGGTAGAGCTGGTCACGG	1	GCTGCTGGTAGAGCTGGTCACGG	1	2	0.652174	2	6	0
8	143728488	rs137854435	G	A	611927	AMELOGENESIS IMPERFECTA, TYPE IIIA	CTCGTTTAGGGAAGGAGAAGGGG	3	CTCGTTTAGGGAAGGAGAAGGGG,GCTCGTTTAGGGAAGGAGAAGGG,CGCTCGTTTAGGGAAGGAGAAGG	0.3333333,0.6666667,1.0000000	1,1,1	0.565217,0.565217,0.565217	2,2,2	7,7,7	0.35392,0.468611,0.56
8	143934923	rs137853160	G	A	601282	EPIDERMOLYSIS BULLOSA SIMPLEX WITH PYLORIC ATRESIA	CAGCTGCAGCTCCTGCGGGCAGG	1	CAGCTGCAGCTCCTGCGGGCAGG	1	1	0.73913	2	6	0.418391
9	6553420	rs121964977	G	A	238300	GLYCINE ENCEPHALOPATHY	GCCGCACTGACGGTTCCCACAGG	1	GCCGCACTGACGGTTCCCACAGG	1	1	0.695652	2	5	0
9	27212764	rs387906745	G	A	600221	VENOUS MALFORMATIONS, MULTIPLE CUTANEOUS AND MUCOSAL	CCTTCGCAAGAGCCGTGTGCTGG	1	CCTTCGCAAGAGCCGTGTGCTGG	1	1	0.652174	2	2	0
9	32984784	rs121908131	G	A	606350	ATAXIA, EARLY-ONSET, WITH OCULOMOTOR APRAXIA AND HYPOALBUMINEMIA	TCCACGGTAAGACCAGCCAATGG	1	TCCACGGTAAGACCAGCCAATGG	1	2	0.565217	1	6	0
9	34648154	rs111033721	C	A	606999	GALACTOSEMIA	TAACCCCCACCCCCACTGCCAGG	1	TAACCCCCACCCCCACTGCCAGG	1	4	0.695652	1	10	0
9	74840146	rs121912625	G	A	607009	HYPOMAGNESEMIA WITH SECONDARY HYPOCALCEMIA	TGGACTGAGATCACAAGCTTGGG	1	TGGACTGAGATCACAAGCTTGGG	1	1	0.521739	1	6	0.24021
9	91737463	rs121909084	G	A	602337	ROBINOW SYNDROME, AUTOSOMAL RECESSIVE	AGCGTGCACAGGCAATTCCCCGG	1	AGCGTGCACAGGCAATTCCCCGG	1	2	0.652174	2	6	0
9	95458026	rs138911275	G	A	601309	HOLOPROSENCEPHALY 7	CGGCCGTCCAGGGGTTCAGAAGG	1	CGGCCGTCCAGGGGTTCAGAAGG	1	1	0.695652	2	5	0
9	95468818	rs115556836	G	A	601309	HOLOPROSENCEPHALY 7	ACTTCGTACAGGGGGGCTCGAGG	1	ACTTCGTACAGGGGGGCTCGAGG	1	1	0.652174	2	8	0
9	101430878	rs118204428	G	A	612724	FRUCTOSE INTOLERANCE	AATCGGTGGGCCATGGTGACAGG	1	AATCGGTGGGCCATGGTGACAGG	1	2	0.608696	1	7	0
9	104822514	rs137854495	G	A	600046	TANGIER DISEASE	TCCCCGCTCCATTGTGGCCCAGG	1	TCCCCGCTCCATTGTGGCCCAGG	1	1	0.695652	2	6	0
9	115040947	rs431905513	T	A	187380	DEAFNESS, AUTOSOMAL DOMINANT 56	GTGGTGAATGACCCTGAGACAGG	1	GTGGTGAATGACCCTGAGACAGG	1	1	0.565217	1	3	0.444444
9	121050192	rs121909587	G	A	120900	COMPLEMENT COMPONENT 5 DEFICIENCY	CCTGTCCCCAGGTTTTCCCCAGG	1	CCTGTCCCCAGGTTTTCCCCAGG	1	1	0.652174	2	4	0.428327
9	124500686	rs886039769	G	A	184757	46,XX SEX REVERSAL 4	TGTTCCGGCCACCCCTCATACGG	1	TGTTCCGGCCACCCCTCATACGG	1	1	0.652174	2	4	0
9	127668132	rs587777310	G	A	602926	EPILEPTIC ENCEPHALOPATHY, EARLY INFANTILE, 4	TGGACGAGGACGACGACCTGTGG	1	TGGACGAGGACGACGACCTGTGG	1	1	0.652174	2	6	0
9	127868455	rs104894101	G	A	103000	ADENYLATE KINASE DEFICIENCY, HEMOLYTIC ANEMIA DUE TO	AGCCGCTGGGTCATGGTCTCAGG	2	AGCCGCTGGGTCATGGTCTCAGG,GCCGCTGGGTCATGGTCTCAGGG	1,1	1,2	0.652174,0.695652	2,2	5,4	0.0,0.320973
9	128345267	rs137853132	G	A	604194	ICHTHYOSIS PREMATURITY SYNDROME	AAGACGGCCCTGATCTTCGAGGG	1	AAGACGGCCCTGATCTTCGAGGG	1	2	0.608696	1	8	0.418228
9	130489464	rs121908639	G	A	603470	CITRULLINEMIA, CLASSIC	TACCGGTGCGTAAGACTCTATGG	1	TACCGGTGCGTAAGACTCTATGG	1	2	0.521739	2	6	0
9	131506217	rs28941782	G	A	607423	MUSCULAR DYSTROPHY-DYSTROGLYCANOPATHY (CONGENITAL WITH EYE AND BRAIN ANOMALIES), TYPE A, 1	CTTGGGAGGTAGGAGTCATCAGG	1	CTTGGGAGGTAGGAGTCATCAGG	1	3	0.565217	2	4	0
9	132281483	rs28940290	G	A	608465	SPINOCEREBELLAR ATAXIA, AUTOSOMAL RECESSIVE 1	ACTGTCGGAGGGAGCTGCTTAGG	1	ACTGTCGGAGGGAGCTGCTTAGG	1	2	0.608696	2	2	0
9	132928809	rs749030456	G	A	605284	FOCAL CORTICAL DYSPLASIA, TYPE II, SOMATIC	CGTCCCGCACACCCAGCATGGGG	2	CGTCCCGCACACCCAGCATGGGG,GTCCCGCACACCCAGCATGGGGG	0.5,1.0	1,1	0.73913,0.73913	2,2	6,6	0.246427,0.268061
9	133537529	rs387907064	G	A	612277	GELEOPHYSIC DYSPLASIA 1	AGCGGCACTGCCTGCAGCAGAGG	1	AGCGGCACTGCCTGCAGCAGAGG	1	2	0.695652	2	2	0.333333
9	134820135	rs121912932	G	A	120215	EHLERS-DANLOS SYNDROME, CLASSIC TYPE	GATCGGGCTCATCGGTCCTCCGG	2	GATCGGGCTCATCGGTCCTCCGG,ATCGGGCTCATCGGTCCTCCGGG	0.5,1.0	3,3	0.695652,0.695652	2,2	9,9	0.0,0.520448
9	135765706	rs397515402	G	A	608167	EPILEPTIC ENCEPHALOPATHY, EARLY INFANTILE, 14	CCAGCGGGTCATCTACCTCCAGG	2	CCAGCGGGTCATCTACCTCCAGG,CAGCGGGTCATCTACCTCCAGGG	0.5,1.0	3,3	0.652174,0.652174	2,2	3,3	0.0,0.360226
9	136519566	rs587777735	C	A	190198	ADAMS-OLIVER SYNDROME 5	AAGCCTGCCGCAAGAGGGGCCGG	1	AAGCCTGCCGCAAGAGGGGCCGG	1	2	0.73913	2	8	0
9	136674753	rs121908925	T	A	603100	LIPODYSTROPHY, CONGENITAL GENERALIZED, TYPE 1	CTTCTTCTTGGTGTTGTAGAAGG	1	CTTCTTCTTGGTGTTGTAGAAGG	1	2	0.434783	2	11	0
X	2934870	rs28935474	G	A	300180	CHONDRODYSPLASIA PUNCTATA 1, X-LINKED RECESSIVE	AGGGGGAACGGGCCACAGCAGGG	2	AGGGGGAACGGGCCACAGCAGGG,GAGGGGGAACGGGCCACAGCAGG	1,1	3,4	0.73913,0.73913	1,1	4,4	0.355747,0.0
X	7325356	rs137853165	T	A	300747	ICHTHYOSIS, X-LINKED	ACAACTGGGAAGGAGGTATCCGG	2	ACAACTGGGAAGGAGGTATCCGG,CAACTGGGAAGGAGGTATCCGGG	1,1	1,1	0.565217,0.608696	1,1	8,7	0.0,0.497107
X	8585339	rs137852516	G	A	300836	HYPOGONADOTROPIC HYPOGONADISM 1 WITH ANOSMIA	CCACTCGAAACTGGTACCATCGG	1	CCACTCGAAACTGGTACCATCGG	1	1	0.565217	2	4	0.244898
X	20156144	rs122454128	G	A	300075	COFFIN-LOWRY SYNDROME	TTAGTTGGTATTGTGGCAGTTGG	1	TTAGTTGGTATTGTGGCAGTTGG	1	2	0.434783	2	2	0.622837
X	21737616	rs387906708	C	A	300226	DEAFNESS, X-LINKED 4	ATTTCCGATAGATTGACTGCAGG	1	ATTTCCGATAGATTGACTGCAGG	1	2	0.434783	2	5	0
X	25012937	rs104894743	G	A	300382	EPILEPTIC ENCEPHALOPATHY, EARLY INFANTILE, 1	CGTCCGGGTAGTGCGTCTTCTGG	1	CGTCCGGGTAGTGCGTCTTCTGG	1	2	0.652174	2	2	0
X	29955189	rs122461161	G	A	300206	MENTAL RETARDATION, X-LINKED 21	GGGCTGGAGCATCTTTGAGCTGG	1	GGGCTGGAGCATCTTTGAGCTGG	1	2	0.608696	1	4	0
X	30304809	rs104894894	G	A	300473	ADRENAL HYPOPLASIA, CONGENITAL	CACTGCAGGCCCGGCACGTCTGG	1	CACTGCAGGCCCGGCACGTCTGG	1	1	0.73913	2	3	0
X	31774100	rs128626253	C	A	300377	DUCHENNE MUSCULAR DYSTROPHY	ACCTCCAACATCAAGGAAGATGG	1	ACCTCCAACATCAAGGAAGATGG	1	2	0.478261	2	3	0.439379
X	32454796	rs128625226	C	A	300377	DUCHENNE MUSCULAR DYSTROPHY	TTTCTCCAAACCTCCCTTCAAGG	1	TTTCTCCAAACCTCCCTTCAAGG	1	3	0.478261	1	4	0.240402
X	32468539	rs128626245	G	A	300377	DUCHENNE MUSCULAR DYSTROPHY	TTTGACAATGCTCAACCAGCTGG	1	TTTGACAATGCTCAACCAGCTGG	1	1	0.478261	2	6	0
X	32699219	rs128626238	G	A	300377	DUCHENNE MUSCULAR DYSTROPHY	TCACTTGTTGAGGCAAAACTTGG	1	TCACTTGTTGAGGCAAAACTTGG	1	1	0.434783	2	5	0
X	32849736	rs128626233	G	A	300377	DUCHENNE MUSCULAR DYSTROPHY	TTTGCCCTGTCAGGCCTTCGAGG	1	TTTGCCCTGTCAGGCCTTCGAGG	1	1	0.608696	2	4	0
X	37793793	rs137854590	G	A	300481	GRANULOMATOUS DISEASE, CHRONIC, X-LINKED, VARIANT	TTTTGCTCGAAAGAGAATAAAGG	1	TTTTGCTCGAAAGAGAATAAAGG	1	1	0.347826	2	5	0.113445
X	38310690	rs62638651	G	A	312610	RETINITIS PIGMENTOSA 3	GGGGTGTTCTGTGATTGCCCAGG	1	GGGGTGTTCTGTGATTGCCCAGG	1	2	0.608696	2	4	0
X	41344351	rs797045025	G	A	300160	MENTAL RETARDATION, X-LINKED 102	AGGACGTCTAGTGGATATGATGG	1	AGGACGTCTAGTGGATATGATGG	1	1	0.478261	4	1	0
X	41853204	rs137852816	C	A	300172	FG SYNDROME 4	ACATCGTCGTACAACACTGAAGG	2	ACATCGTCGTACAACACTGAAGG,CATCGTCGTACAACACTGAAGGG	0.25,1.00	1,2	0.478261,0.521739	1,2	3,3	0.0,0.31233
X	43949831	rs28933684	G	A	300658	EXUDATIVE VITREORETINOPATHY 2, X-LINKED	GGAGAGGATGTACCGGTAGGTGG	1	GGAGAGGATGTACCGGTAGGTGG	1	3	0.608696	1	6	0
X	48523995	rs797045153	T	A	300205	MEND SYNDROME	TTCATTCACCTGGTGATCGAGGG	2	TTCATTCACCTGGTGATCGAGGG,GTTCATTCACCTGGTGATCGAGG	1,1	2,2	0.521739,0.521739	1,1	4,5	0.250347,0.0
X	48527202	rs104894792	G	A	300205	CHONDRODYSPLASIA PUNCTATA 2, X-LINKED DOMINANT	TGTGGGGACCACTCAGCCTGTGG	1	TGTGGGGACCACTCAGCCTGTGG	1	4	0.652174	1	2	0.445578
X	49219344	rs122456135	G	A	300110	NIGHT BLINDNESS, CONGENITAL STATIONARY, TYPE 2A	GGCTCGGATGGGGTCCTCAGCGG	1	GGCTCGGATGGGGTCCTCAGCGG	1	2	0.73913	1	6	0.22218
X	50088867	rs151340625	G	A	300008	NEPHROLITHIASIS, X-LINKED RECESSIVE	GTTGGGGCTGCAGCCTGCTTAGG	1	GTTGGGGCTGCAGCCTGCTTAGG	1	4	0.652174	1	1	0.362961
X	53199029	rs199422234	G	A	314690	MENTAL RETARDATION, X-LINKED, SYNDROMIC, CLAES-JENSEN TYPE	GAAAGGCAGACAAGGCCGTCTGG	2	GAAAGGCAGACAAGGCCGTCTGG,AAAGGCAGACAAGGCCGTCTGGG	0.5,1.0	2,2	0.608696,0.608696	1,1	4,4	0.0,0.301031
X	53247131	rs267607186	G	A	300522	MENTAL RETARDATION, X-LINKED 1	AGTACCGCTGGCTGCAGGGCAGG	2	AGTACCGCTGGCTGCAGGGCAGG,ACCGCTGGCTGCAGGGCAGGAGG	0.375,1.000	1,2	0.695652,0.73913	2,2	4,4	0.0,0.446494
X	53254856	rs267607188	G	A	300522	MENTAL RETARDATION, X-LINKED 1	CTGGCGGAAGGCTGTCTGGATGG	1	CTGGCGGAAGGCTGTCTGGATGG	1	3	0.652174	2	1	0.424242
X	54455497	rs387906718	G	A	300546	AARSKOG-SCOTT SYNDROME	GGTTCGAGGCAGATTGAGGTTGG	1	GGTTCGAGGCAGATTGAGGTTGG	1	1	0.565217	2	3	0
X	54467796	rs137853266	C	A	300546	AARSKOG-SCOTT SYNDROME WITH ATTENTION DEFICIT-HYPERACTIVITY DISORDER	TCCATGCGCTTCTCTAGCTCAGG	1	TCCATGCGCTTCTCTAGCTCAGG	1	1	0.565217	2	1	0.025
X	54470182	rs28935498	G	A	300546	MENTAL RETARDATION, X-LINKED, SYNDROMIC 16	CCAGGGCAGAGGCTGTGGCTGGG	2	CCAGGGCAGAGGCTGTGGCTGGG,CCCAGGGCAGAGGCTGTGGCTGG	0.5,1.0	3,3	0.73913,0.73913	2,2	5,5	0.28736,0.643202
X	56565389	rs387906711	C	A	300264	AMYOTROPHIC LATERAL SCLEROSIS 15 WITH OR WITHOUT FRONTOTEMPORAL DEMENTIA	ATAGTCCCTTTTACCCCCATAGG	1	ATAGTCCCTTTTACCCCCATAGG	1	2	0.478261	2	5	0
X	67545150	rs104894742	G	A	313700	ANDROGEN INSENSITIVITY, PARTIAL	GATGGAAGTGCAGTTAGGGCTGG	2	GATGGAAGTGCAGTTAGGGCTGG,ATGGAAGTGCAGTTAGGGCTGGG	0.5,1.0	2,2	0.565217,0.565217	2,2	4,4	0.0,0.213663
X	67711673	rs137852563	G	A	313700	ANDROGEN INSENSITIVITY, COMPLETE	AAGTGGGCCAAGGCCTTGCCTGG	1	AAGTGGGCCAAGGCCTTGCCTGG	1	3	0.652174	1	4	0.357887
X	67721838	rs137852572	G	A	313700	ANDROGEN INSENSITIVITY, COMPLETE	GGTACCGCATGCACAAGTCCCGG	1	GGTACCGCATGCACAAGTCCCGG	1	1	0.652174	1	5	0
X	70030503	rs879255611	C	A	300451	TOOTH AGENESIS, SELECTIVE, X-LINKED, 1	TCAGCAATTCAAGTCAAGAATGG	1	TCAGCAATTCAAGTCAAGAATGG	1	1	0.391304	2	4	0.498075
X	74743116	rs886041701	G	A	300524	MENTAL RETARDATION, X-LINKED 98	CTCGCAGCCCATAGTTCTGTTGG	1	CTCGCAGCCCATAGTTCTGTTGG	1	2	0.565217	1	0	0
X	77520832	rs122445099	G	A	300032	ALPHA-THALASSEMIA/MENTAL RETARDATION SYNDROME, X-LINKED	TTCGTTTAACATCAAGCTCCTGG	1	TTCGTTTAACATCAAGCTCCTGG	1	1	0.434783	2	1	0
X	77870885	rs387906724	G	A	300715	IMMUNODEFICIENCY, X-LINKED, WITH MAGNESIUM DEFECT, EPSTEIN-BARR VIRUS INFECTION, AND NEOPLASIA	AGTATCGCCAGGAGTTTGCCAGG	1	AGTATCGCCAGGAGTTTGCCAGG	1	1	0.565217	1	4	0
X	80692088	rs730882185	C	A	300553	MENTAL RETARDATION, X-LINKED 93	TATTTACTTCCTTCTGGAATTGG	1	TATTTACTTCCTTCTGGAATTGG	1	1	0.347826	2	3	0.214286
X	100408345	rs132630324	G	A	300460	EPILEPTIC ENCEPHALOPATHY, EARLY INFANTILE, 9	TCTTCTGCTTGGTGACCAGCAGG	1	TCTTCTGCTTGGTGACCAGCAGG	1	1	0.565217	2	2	0
X	101346555	rs1054894	G	A	300356	MOHR-TRANEBJAERG SYNDROME	CCAGTCGATTCAAGATGAACTGG	1	CCAGTCGATTCAAGATGAACTGG	1	2	0.478261	1	3	0
X	101398795	rs28935486	T	A	300644	FABRY DISEASE	TCTGGGTCATTCCAACCCCCTGG	1	TCTGGGTCATTCCAACCCCCTGG	1	1	0.608696	1	3	0
X	101412605	rs886039764	G	A	300610	MENTAL RETARDATION, X-LINKED, SYNDROMIC, BAIN TYPE	AGCGGCCAGGTCCCTATGATAGG	1	AGCGGCCAGGTCCCTATGATAGG	1	2	0.608696	2	0	0
X	108559083	rs104886043	G	A	303630	ALPORT SYNDROME, X-LINKED	CCAGGTTTGGAAGGACACCCAGG	1	CCAGGTTTGGAAGGACACCCAGG	1	2	0.608696	2	3	0.177273
X	108582921	rs104886091	G	A	303630	ALPORT SYNDROME, X-LINKED	ACCCGGAAGGGATGGTGAAAAGG	1	ACCCGGAAGGGATGGTGAAAAGG	1	2	0.565217	2	4	0.325792
X	108665561	rs104886229	G	A	303630	ALPORT SYNDROME, X-LINKED	CCCGGCCTTCCAGGAGAACCTGG	1	CCCGGCCTTCCAGGAGAACCTGG	1	2	0.695652	2	4	0
X	111194402	rs121434613	C	A	300142	MENTAL RETARDATION, X-LINKED 30	GATAGCAGCTGTCTGCAGAGAGG	1	GATAGCAGCTGTCTGCAGAGAGG	1	1	0.565217	1	2	0.507215
X	111401121	rs104894780	G	A	300121	LISSENCEPHALY, X-LINKED, 1	TCCGAGGCTTCACCCCACTGCGG	1	TCCGAGGCTTCACCCCACTGCGG	1	3	0.695652	1	7	0.430699
X	130131770	rs281864468	T	A	300169	COWCHOCK SYNDROME	ATAGCTTCATAGCCAACATCGGG	2	ATAGCTTCATAGCCAACATCGGG,TAGCTTCATAGCCAACATCGGGG	1,1	2,2	0.478261,0.521739	2,2	6,6	0.535417,0.418957
X	134377751	rs132630299	G	A	300414	BORJESON-FORSSMAN-LEHMANN SYNDROME	TAAGTGCATGGTAAGTATACCGG	1	TAAGTGCATGGTAAGTATACCGG	1	2	0.434783	1	5	0
X	134475268	rs137852481	C	A	308000	LESCH-NYHAN SYNDROME	TAAATTCTTTGCTGACCTGCTGG	1	TAAATTCTTTGCTGACCTGCTGG	1	1	0.434783	1	4	0
X	139561754	rs137852257	G	A	300746	HEMOPHILIA B	TGGGGAAGAGTCTTCCACAAAGG	1	TGGGGAAGAGTCTTCCACAAAGG	1	2	0.521739	1	4	0.092063
X	139561755	rs137852275	G	A	300746	HEMOPHILIA B	TGGGGAAGAGTCTTCCACAAAGG	2	TGGGGAAGAGTCTTCCACAAAGG,GGGGAAGAGTCTTCCACAAAGGG	0.5,1.0	2,2	0.521739,0.565217	1,1	4,4	0.092063,0.156931
X	149482997	rs199422231	G	A	300823	MUCOPOLYSACCHARIDOSIS, TYPE II, MILD FORM	AGGCCGGGGATACTGGCTATAGG	1	AGGCCGGGGATACTGGCTATAGG	1	2	0.608696	2	4	0
X	149490322	rs104894853	G	A	300823	MUCOPOLYSACCHARIDOSIS, TYPE II	ATCCGAGGTAAATGCAATGATGG	1	ATCCGAGGTAAATGCAATGATGG	1	2	0.434783	1	4	0
X	150638967	rs132630307	G	A	300415	MYOTUBULAR MYOPATHY, X-LINKED	GAAGAAAAGTTTAACGTGGATGG	1	GAAGAAAAGTTTAACGTGGATGG	1	1	0.391304	2	8	0.142857
X	153504869	rs886037825	G	A	301870	MEESTER-LOEYS SYNDROME	CTGGGTTTGTCCCTGAGTGATGG	1	CTGGGTTTGTCCCTGAGTGATGG	1	2	0.565217	1	3	0.078431
X	153726062	rs128624218	G	A	300371	ADRENOLEUKODYSTROPHY	GTTCGGGGAGCTGGTGGCAGAGG	1	GTTCGGGGAGCTGGTGGCAGAGG	1	3	0.695652	2	3	0.42
X	153726137	rs128624213	G	A	300371	ADRENOLEUKODYSTROPHY	TCGGAGGAGATCGCCTTCTATGG	1	TCGGAGGAGATCGCCTTCTATGG	1	3	0.565217	2	5	0
X	153743056	rs11146842	G	A	300371	ADRENOMYELONEUROPATHY	TGGCCCGCATGTTCTACCACAGG	1	TGGCCCGCATGTTCTACCACAGG	1	1	0.608696	5	6	0
X	153864893	rs879253717	G	A	308840	HYDROCEPHALUS, X-LINKED, WITH CONGENITAL IDIOPATHIC INTESTINAL PSEUDOOBSTRUCTION	GAAGCTGGAAGCGGTACCGCAGG	2	GAAGCTGGAAGCGGTACCGCAGG,GCTGGAAGCGGTACCGCAGGTGG	0.5,1.0	2,2	0.652174,0.695652	2,2	8,8	0,0
X	153905643	rs104894759	T	A	300538	DIABETES INSIPIDUS, NEPHROGENIC, X-LINKED	CTCCATAGTCTTTGTGGCTGTGG	1	CTCCATAGTCTTTGTGGCTGTGG	1	1	0.521739	2	4	0
X	153964702	rs397515486	G	A	300019	METHYLMALONIC ACIDEMIA AND HOMOCYSTEINEMIA, cblX TYPE	TCACGGCTGGGATGAACCACTGG	1	TCACGGCTGGGATGAACCACTGG	1	2	0.608696	2	3	0
X	154031355	rs28934906	G	A	300005	RETT SYNDROME	ACCGTGAAGTCAAAATCATTAGG	1	ACCGTGAAGTCAAAATCATTAGG	1	2	0.391304	1	14	0.16
X	154158844	rs104894913	G	A	300822	COLORBLINDNESS, PROTAN	TTCGGGAAGAAGGTTGACGATGG	1	TTCGGGAAGAAGGTTGACGATGG	1	3	0.521739	8	1	0
X	154187939	rs104894915	C	A	300821	COLORBLINDNESS, DEUTAN	GAACCTGGCGGTCGCTGACCTGG	1	GAACCTGGCGGTCGCTGACCTGG	1	2	0.695652	5	6	0
X	154367732	rs137853318	C	A	300017	OTOPALATODIGITAL SYNDROME, TYPE II	GGACACAGGCCTGTGGCGCAAGG	1	GGACACAGGCCTGTGGCGCAAGG	1	2	0.695652	2	8	0.116667
X	154367857	rs137853314	C	A	300017	OTOPALATODIGITAL SYNDROME, TYPE I	AGCTGTCCACCAGGGCGCCCAGG	1	AGCTGTCCACCAGGGCGCCCAGG	1	1	0.73913	2	3	0.382775
X	154435338	rs878853277	G	A	300197	IMMUNODEFICIENCY 47	CGCCTCGAAGTCCACAGCAATGG	1	CGCCTCGAAGTCCACAGCAATGG	1	1	0.608696	2	4	0.355556
X	154532695	rs137852334	G	A	305900	G6PD GUADALAJARA	CGTTGCGCTTGCACTGCTGGTGG	1	CGTTGCGCTTGCACTGCTGGTGG	1	2	0.652174	2	7	0.25
X	154532772	rs137852345	G	A	305900	G6PD SERRES	TCAGGGCCTTGCCGCAGCGCAGG	1	TCAGGGCCTTGCCGCAGCGCAGG	1	3	0.73913	2	6	0
X	154532797	rs137852333	G	A	305900	G6PD IERAPETRA	TGAAGGGCACCCCTACGTGGCGG	1	TGAAGGGCACCCCTACGTGGCGG	1	3	0.695652	1	5	0
X	154534390	rs137852330	G	A	305900	G6PD COIMBRA	TGCGGTAGATCTGGTCCTCACGG	1	TGCGGTAGATCTGGTCCTCACGG	1	2	0.608696	1	9	0
X	154534438	rs267606836	G	A	305900	CHRONIC GRANULOMA AND HEMOLYTIC ANEMIA	ACAGCCGGTCAGAGCTCTGCAGG	1	ACAGCCGGTCAGAGCTCTGCAGG	1	2	0.652174	2	5	0
X	154837686	rs137852473	G	A	300841	HEMOPHILIA A	GGTAGCGAGTCAGTAACGGTGGG	1	GGTAGCGAGTCAGTAACGGTGGG	1	2	0.608696	1	6	0.404147
X	154863125	rs137852464	G	A	300841	HEMOPHILIA A	CTGCGAATGCTATAATGAGTTGG	2	CTGCGAATGCTATAATGAGTTGG,TGCGAATGCTATAATGAGTTGGG	0.5,1.0	1,1	0.434783,0.434783	2,2	4,4	0.0,0.604279
X	154863161	rs137852357	G	A	300841	HEMOPHILIA A	TGTATCGAGCAATAATTGGAGGG	1	TGTATCGAGCAATAATTGGAGGG	1	1	0.434783	2	2	0.478546
X	154902120	rs137852453	G	A	300841	HEMOPHILIA A	CACCCGCCAAATTCCAGCTTTGG	1	CACCCGCCAAATTCCAGCTTTGG	1	1	0.565217	2	3	0.8
X	154904918	rs387906457	T	A	300841	HEMOPHILIA A	GGCTTGACAAAGTTTTTTCTAGG	1	GGCTTGACAAAGTTTTTTCTAGG	1	2	0.391304	2	4	0.47619
X	154931641	rs137852435	G	A	300841	HEMOPHILIA A	TGTTCCGAAAGTCTGAGTTGTGG	1	TGTTCCGAAAGTCTGAGTTGTGG	1	1	0.478261	2	2	0
X	154953961	rs137852428	G	A	300841	HEMOPHILIA A	AGCGTTGTATATTCTCTGTGAGG	1	AGCGTTGTATATTCTCTGTGAGG	1	2	0.434783	2	6	0
X	154956983	rs137852421	C	A	300841	HEMOPHILIA A	CAGATTCTTTGTAGCAGATGAGG	1	CAGATTCTTTGTAGCAGATGAGG	1	1	0.434783	2	5	0.909091
X	154957073	rs137852416	G	A	300841	HEMOPHILIA A	CACCGAGGATCTGATTTAGTTGG	1	CACCGAGGATCTGATTTAGTTGG	1	2	0.478261	2	5	0
X	154966526	rs137852364	G	A	300841	HEMOPHILIA A	GAGCGAATTTGGATAAAGGAAGG	1	GAGCGAATTTGGATAAAGGAAGG	1	1	0.434783	2	4	0
X	154966634	rs137852368	G	A	300841	HEMOPHILIA A	ATTCGTAGTTGGGGTTCCTCTGG	1	ATTCGTAGTTGGGGTTCCTCTGG	1	1	0.521739	1	3	0
X	154993044	rs137852393	G	A	300841	HEMOPHILIA A	CCATTGGACCATTCTCTTTCAGG	1	CCATTGGACCATTCTCTTTCAGG	1	2	0.478261	1	3	0
