# Supplementary material for: Systematic Exploration of Optimized Base Editing gRNA Design and Pleiotropic Effects with BExplorer
Source: Genomics Proteomics Bioinformatics. 2022 Jul 2;21(6):1237–45. doi: 10.1016/j.gpb.2022.06.005 (PMC11082405; doi:10.1016/j.gpb.2022.06.005)
Supplement: Supplementary Table S3 — 111 candidate human pathogenic SNPs with weak pleiotropic effects (significantly related diseases ≤ 3) [file mmc3.xlsx]

## Sheet: Sheet1
Table S3 111 candidate human pathogenic SNPs with weak pleiotropic effects (significantly related diseases ≤ 3)
SiteName (GRCH38)	SiteName_muttype	No_disease_p005	No_disease_betaAbove0_p005	Disease_name_betaAbove0_p005	No_disease_betaUnder0_p005	Disease_name_betaUnder0_p005
15:27983407	15:27983407:C:T	3	1	Malignant neoplasm of rectum	2	Diseases of the digestive system | Coronary atherosclerosis
5:143400772	5:143400772:C:T	2	0	nan	2	Diseases of the skin and subcutaneous tissue | DVT of lower extremities
19:44948823	19:44948823:G:A	1	0	nan	1	Diseases of appendix
12:21568952	12:21568952:G:A	1	1	DVT of lower extremities	0	nan
7:107690125	7:107690125:A:G	3	3	Spinal stenosis | Mood disorders | Mood [affective] disorders	0	nan
8:11548067	8:11548067:G:A	2	0	nan	2	Malignant neoplasm of prostate | Diseases of the blood and blood-forming organs and certain disorders involving the immune mechanism
6:10874335	6:10874335:T:G	2	2	Nontraumatic intracranial haemmorrhage | Malignant neoplasm of colon	0	nan
22:50625988	22:50625988:T:C	3	0	nan	3	Palmar fascial fibromatosis [Dupuytren] | Coronary atherosclerosis | Fibroblastic disorders
17:12992957	17:12992957:C:T	3	2	Degeneration of macula and posterior pole | Stroke, including SAH	1	Diseases of the nervous system
4:6293966	4:6293966:C:G	3	3	Gastroduodenal ulcer | Peripheral artery disease | Ohter specific/unspecified arthritis	0	nan
13:32332592	13:32332592:A:C	2	1	Chronic gastritis	1	Unstable angina pectoris
20:44651586	20:44651586:C:T	1	1	Non-rheumatic valve diseases	0	nan
1:3430888	1:3430888:G:A	1	0	nan	1	Congenital malformations, deformations and chromosomal abnormalities
10:70600892	10:70600892:C:T	3	3	Disorders of lacrimal system | Meniscus derangement | Malignant neoplasm of colon	0	nan
10:123053091	10:123053091:G:A	2	1	Nontraumatic intracranial haemmorrhage	1	Diseases of the digestive system
1:196747245	1:196747245:C:T	2	2	Unstable angina pectoris | Ulcer of oesophagus	0	nan
3:46579986	3:46579986:C:T	1	1	Disorders of gallbladder, biliary tract and pancreas	0	nan
2:38071251	2:38071251:C:T	3	0	nan	3	Diseases of the genitourinary system | Disorders of lens | Medication related adverse effects
7:147877298	7:147877298:A:G	3	3	Gonarthrosis [arthrosis of knee](FG) | Neoplasms | Malignant neoplasm of colon	0	nan
2:73950650	2:73950650:A:G	3	3	Disorders of lens | Medication related adverse effects | Disorders of gallbladder, biliary tract and pancreas	0	nan
2:230210491	2:230210491:G:A	2	0	nan	2	Lung cancer and mesothelioma | Lung cancer and mesothelioma
12:111803962	12:111803962:G:A	2	1	Endocrine, nutritional and metabolic diseases	1	Endometriosis, IBD co-morbidity
7:139911233	7:139911233:T:C	3	2	Skin changes due to chronic exposure to nonionizing radiation | Cardiac arrhytmias, COPD co-morbidities	1	Snoring
11:64757826	11:64757826:C:T	1	1	Malignant neoplasm of bronchus and lung	0	nan
8:11573132	8:11573132:C:T	3	0	nan	3	Injury, poisoning and certain other consequences of external causes | Malignant neoplasm of prostate | Adhesive capsulitis of shoulder
16:23189642	16:23189642:G:A	3	0	nan	3	Nontraumatic intracranial haemmorrhage | Medication related adverse effects | Pregnancy, childbirth and the puerperium
19:50244277	19:50244277:G:T	1	0	nan	1	Adult-onset Still disease
8:142912850	8:142912850:A:G	3	3	Myocardial infarction | Myocardial infarction, strict | Malignant neoplasm of rectum	0	nan
8:43159045	8:43159045:G:A	2	0	nan	2	Injury, poisoning and certain other consequences of external causes | Diseases of the blood and blood-forming organs and certain disorders involving the immune mechanism
8:64596707	8:64596707:G:A	3	2	Suggestive for eosinophilic asthma | Bronchitis	1	Diseases of the blood and blood-forming organs and certain disorders involving the immune mechanism
22:18922389	22:18922389:A:T	2	2	Factors influencing health status and contact with health services | #Polyarthropathies	0	nan
11:66519725	11:66519725:G:A	2	2	Malignant neoplasm of breast | Diseases of appendix	0	nan
4:3160307	4:3160307:C:T	1	0	nan	1	Cardiac arrhytmias, COPD co-morbidities
3:38562456	3:38562456:G:A	3	1	Certain infectious and parasitic diseases	2	Intestinal infectious diseases | Certain infectious and parasitic diseases
14:21343037	14:21343037:A:G	3	2	Chronic gastritis | Hallux valgus (acquired)	1	Pregnancy, childbirth and the puerperium
17:58279553	17:58279553:T:C	3	3	Diseases of the musculoskeletal system and connective tissue | Meniscus derangement | #Other joint disorders	0	nan
18:31598647	18:31598647:C:T	1	1	Chronic gastritis	0	nan
14:20693686	14:20693686:A:T	1	1	#Arthrosis	0	nan
3:132696798	3:132696798:G:A	1	1	Malignant neoplasm of corpus uteri	0	nan
15:89321792	15:89321792:C:T	3	3	Death due to cardiac causes | Noninfectious colitis NAS | Ganglion	0	nan
3:8745577	3:8745577:G:A	3	2	Meniscus derangement | #Other joint disorders	1	Coronary atherosclerosis
3:10149921	3:10149921:C:T	3	3	Unstable angina pectoris | Hypertension | Hypertensive diseases	0	nan
20:23637790	20:23637790:C:T	3	2	Noninfectious colitis NAS | Injury, poisoning and certain other consequences of external causes	1	Impingement syndrome of shoulder
11:112087953	11:112087953:A:G	3	1	Suggestive for eosinophilic asthma	2	Diseases of the musculoskeletal system and connective tissue | Medication related adverse effects
7:75954007	7:75954007:A:G	1	1	DVT of lower extremities and pulmonary embolism	0	nan
21:33241945	21:33241945:T:C	3	0	nan	3	Asthma-related pneumonia | Pneumonias (Asthma/COPD co-morbidities) | Hallux rigidus
7:117535318	7:117535318:A:G	3	3	Diseases of the ear and mastoid process | Coxarthrosis [arthrosis of hip](FG) | Ganglion	0	nan
9:133636712	9:133636712:T:C	2	0	nan	2	Low back pain | Noninfectious colitis NAS
1:68444632	1:68444632:C:T	2	2	Low back pain | Meniscus derangement	0	nan
10:70883973	10:70883973:G:A	1	1	Diseases of the ear and mastoid process	0	nan
8:67483797	8:67483797:G:A	3	0	nan	3	Disorders of gallbladder, biliary tract and pancreas | Malignant neoplasm of rectum | Malignant melanoma of skin
1:17027802	1:17027802:A:G	3	2	Diseases of the genitourinary system | Disorders of lens	1	Hernia
X:69616514	X:69616514:G:T	3	2	Hypertension | Ohter specific/unspecified arthritis	1	Hallux rigidus
X:80025598	X:80025598:T:A	3	3	Degeneration of macula and posterior pole | Adhesive capsulitis of shoulder | Diseases of appendix	0	nan
19:2444546	19:2444546:G:A	2	2	Death due to cardiac causes | Suggestive for eosinophilic asthma	0	nan
12:52949556	12:52949556:A:T	3	1	Dorsalgia	2	Fibromyalgia related co-morbidities | Snoring
9:34649032	9:34649032:G:T	3	3	Spinal stenosis | Coxarthrosis [arthrosis of hip](FG) | Snoring	0	nan
11:111908832	11:111908832:C:T	3	2	Dorsalgia | Unstable angina pectoris	1	Bronchitis
19:38512253	19:38512253:T:C	2	0	nan	2	Injury, poisoning and certain other consequences of external causes | Cardiac arrhytmias, COPD co-morbidities
8:105802051	8:105802051:A:G	2	2	Palmar fascial fibromatosis [Dupuytren] | Fibroblastic disorders	0	nan
1:114677465	1:114677465:C:T	3	0	nan	3	Malignant neoplasm of breast | Diseases of the circulatory system | Diseases of veins, lymphatic vessels and lymph nodes, not elsewhere classified
8:99820031	8:99820031:A:G	3	2	Venous thromboembolism | Malignant neoplasm of breast	1	Diseases of the musculoskeletal system and connective tissue
10:70598966	10:70598966:T:C	3	1	Sleep apnoea	2	Soft tissue disorders related to use, overuse and pressure | Snoring
X:154536168	X:154536168:G:C	2	0	nan	2	Diseases of veins, lymphatic vessels and lymph nodes, not elsewhere classified | Factors influencing health status and contact with health services
3:165830222	3:165830222:G:A	2	2	Ulcerative colitis, NAS | Diseases of the skin and subcutaneous tissue	0	nan
4:186280065	4:186280065:A:T	3	3	Skin changes due to chronic exposure to nonionizing radiation | Actinic keratosis | Pregnancy, childbirth and the puerperium	0	nan
3:15645451	3:15645451:C:T	2	1	Diseases of the blood and blood-forming organs and certain disorders involving the immune mechanism	1	Degeneration of macula and posterior pole
5:126552059	5:126552059:C:G	2	1	Degeneration of macula and posterior pole	1	Diseases of appendix
1:112913980	1:112913980:C:T	1	0	nan	1	Pregnancy, childbirth and the puerperium
11:46725897	11:46725897:G:A	3	2	Impingement syndrome of shoulder | Shoulder lesions	1	Injury, poisoning and certain other consequences of external causes
4:186280258	4:186280258:T:C	1	1	Soft tissue disorders related to use, overuse and pressure	0	nan
5:173233189	5:173233189:C:A	2	2	Certain infectious and parasitic diseases | Lymphomas	0	nan
8:11564446	8:11564446:T:G	3	0	nan	3	Low back pain | Malignant neoplasm of prostate | Paralytic ileus and intestinal obstruction
X:137567340	X:137567340:C:G	2	0	nan	2	Scar conditions and fibrosis of skin | Atrophic disorders of skin
1:53202427	1:53202427:C:T	1	1	Diseases of the musculoskeletal system and connective tissue	0	nan
19:46756276	19:46756276:C:A	1	1	Cardiac arrhytmias, COPD co-morbidities	0	nan
17:13011692	17:13011692:G:A	3	3	Diseases of the ear and mastoid process | Intestinal infectious diseases | Snoring	0	nan
4:6291188	4:6291188:A:G	3	3	Gastroduodenal ulcer | Peripheral artery disease | Ohter specific/unspecified arthritis	0	nan
7:66086751	7:66086751:G:A	3	2	Spinal stenosis | Ganglion	1	Cardiac arrhytmias, COPD co-morbidities
10:68121497	10:68121497:A:G	2	2	Palmar fascial fibromatosis [Dupuytren] | Retinal detachments and breaks	0	nan
17:58272835	17:58272835:G:A	2	1	Malignant neoplasm of rectum	1	Ohter specific/unspecified arthritis
14:53951951	14:53951951:G:C	2	2	Low back pain | Pain in limb	0	nan
12:120999579	12:120999579:A:G	2	0	nan	2	Malignant neoplasm of colon | Snoring
6:32039816	6:32039816:T:A	1	0	nan	1	Meniscus derangement
19:32843932	19:32843932:G:A	3	3	Diseases of liver | Endometriosis, IBD co-morbidity | Carpal tunnel syndrome	0	nan
16:89145311	16:89145311:C:T	3	0	nan	3	Cervicalgia | Rheumatoid arthritis | #Polyarthropathies
2:108897145	2:108897145:A:G	3	1	Malignant neoplasm of breast	2	Diseases of the nervous system | Symptoms, signs and abnormal clinical and laboratory findings, not elsewhere classified
3:38605956	3:38605956:G:C	3	2	Diseases of liver | Scar conditions and fibrosis of skin	1	Diseases of the nervous system
21:34370648	21:34370648:T:C	2	2	Diseases of the genitourinary system | Malignant melanoma of skin	0	nan
1:46189973	1:46189973:C:T	3	2	Gonarthrosis [arthrosis of knee](FG) | Malignant neoplasm of corpus uteri	1	Diseases of appendix
15:28090674	15:28090674:A:G	2	0	nan	2	Impingement syndrome of shoulder | Non-rheumatic valve diseases
16:1202303	16:1202303:C:T	3	3	Diseases of the genitourinary system | Malignant neoplasm of rectum | Hallux rigidus	0	nan
17:74762028	17:74762028:G:A	1	1	Malignant neoplasm of breast	0	nan
1:43338136	1:43338136:G:T	1	1	Iron deficiency anaemia	0	nan
1:155291845	1:155291845:C:T	2	2	Congenital malformations, deformations and chromosomal abnormalities | Hallux valgus (acquired)	0	nan
4:87612388	4:87612388:A:T	3	0	nan	3	STROKE | Stroke, excluding SAH | Stroke, including SAH
9:95467197	9:95467197:T:C	2	0	nan	2	Injury, poisoning and certain other consequences of external causes | Factors influencing health status and contact with health services
5:111110280	5:111110280:G:A	3	2	Diseases of the skin and subcutaneous tissue | Diseases of veins, lymphatic vessels and lymph nodes, not elsewhere classified	1	Meniscus derangement
14:94614466	14:94614466:G:A	2	0	nan	2	Diseases of liver | Diseases of appendix
8:43199504	8:43199504:G:A	3	0	nan	3	Mental and behavioural disorders | Diseases of the genitourinary system | Any mental disorder
17:74763436	17:74763436:G:A	1	0	nan	1	Factors influencing health status and contact with health services
9:101427498	9:101427498:G:T	3	3	Palmar fascial fibromatosis [Dupuytren] | Gonarthrosis [arthrosis of knee](FG) | Hallux valgus (acquired)	0	nan
20:5302677	20:5302677:A:C	1	0	nan	1	Scar conditions and fibrosis of skin
2:38075148	2:38075148:A:T	2	1	Suggestive for eosinophilic asthma	1	Malignant melanoma of skin
4:103147427	4:103147427:T:C	2	2	Certain infectious and parasitic diseases | Certain infectious and parasitic diseases	0	nan
4:113373381	4:113373381:G:A	3	1	Pain in limb	2	Myocardial infarction | Myocardial infarction, strict
6:131891554	6:131891554:A:G	3	1	Medication related adverse effects	2	Myocardial infarction | Myocardial infarction, strict
11:44107972	11:44107972:T:G	1	1	Malignant neoplasm of colon	0	nan
2:201187798	2:201187798:T:C	1	0	nan	1	Diseases of the circulatory system
8:67506804	8:67506804:G:C	3	2	Congenital malformations, deformations and chromosomal abnormalities | Snoring	1	Disorders of gallbladder, biliary tract and pancreas
10:93503185	10:93503185:C:T	2	2	Barret oesophagus | Cervicalgia	0	nan
